# Supplementary material for: Structures reveal a key mechanism of WAVE regulatory complex activation by Rac1 GTPase
Source: Nat Commun. 2022 Sep 16;13:5444. doi: 10.1038/s41467-022-33174-3 (PMC9481577; doi:10.1038/s41467-022-33174-3)
Supplement: Supplementary file 6 — Source Data [file 41467_2022_33174_MOESM6_ESM.zip]

Archive with 2 entries (2 files):
- 4_source data.xlsx
- __MACOSX/._4_source data.xlsx
