# Supplementary material for: Structures reveal a key mechanism of WAVE regulatory complex activation by Rac1 GTPase
Source: Nat Commun. 2022 Sep 16;13:5444. doi: 10.1038/s41467-022-33174-3 (PMC9481577; doi:10.1038/s41467-022-33174-3)
Supplement: Supplementary file 6 — Source Data [file 41467_2022_33174_MOESM6_ESM.zip › 4_source data.xlsx]

## Sheet: Fig 1d
Time (msec)	Fluorescence		Time (msec)	Fluorescence		Time (msec)	Fluorescence		Time (msec)	Fluorescence
Actin+Arp 2/3			WRC apo			WCA			WRC apo+ Rac1
0	611		462	641		0	623		0	620
4266	616		4841	630		4347	618		4252	620
9265	615		9820	634		9340	623		9251	631
14260	617		14838	637		14346	627		14256	628
19257	616		19838	640		19339	626		19236	626
24255	621		24835	632		24341	630		24233	634
29263	619		29839	637		29341	634		29242	638
34271	631		34861	636		34341	636		34236	641
39251	629		39876	628		39340	636		39239	639
44251	642		44868	641		44343	639		44233	638
49258	636		49866	630		49348	638		49243	646
54268	635		54865	635		54347	643		54243	647
59265	630		59860	642		59349	648		59246	649
64261	634		64864	636		64346	647		64239	650
69262	633		69860	633		69345	647		69248	651
74279	635		74862	633		74351	645		74246	655
79272	634		79861	639		79344	646		79249	655
84274	632		84869	632		84342	660		84241	655
89269	633		89869	630		89350	660		89253	658
94280	636		94869	638		94354	659		94259	656
99279	637		99864	634		99351	666		99254	668
104281	638		104864	643		104351	664		104258	674
109280	637		109872	640		109357	676		109256	674
114297	638		114870	639		114359	675		114256	677
119288	641		119869	647		119376	675		119257	682
124288	640		124869	640		124376	684		124257	686
129290	643		129876	649		129380	680		129253	689
134286	642		134873	643		134373	685		134255	690
139287	648		139872	645		139377	697		139260	700
144285	645		144874	650		144400	703		144264	708
149282	641		149879	657		149402	715		149263	710
154297	646		154876	646		154400	722		154273	714
159298	654		159865	653		159399	725		159275	731
164301	649		164865	656		164407	736		164277	728
169297	659		169876	660		169410	758		169276	747
174314	656		174876	663		174409	767		174263	748
179333	667		179870	662		179415	781		179262	752
184316	668		184869	667		184428	788		184266	767
189315	669		189879	669		189437	807		189265	787
194320	670		194879	678		194430	821		194272	801
199334	679		199879	683		199420	853		199267	813
204336	671		204874	676		204421	869		204269	828
209343	673		209875	678		209437	887		209270	847
214328	688		214877	679		214424	924		214268	860
219359	690		219882	687		219446	957		219273	882
224352	690		224877	692		224445	987		224267	900
229345	698		229879	688		229429	1016		229268	933
234332	699		234882	700		234452	1048		234268	948
239354	702		239885	709		239441	1071		239276	983
244350	706		244884	705		244443	1098		244272	1010
249335	712		249883	707		249446	1141		249275	1045
254332	714		254889	700		254449	1204		254275	1076
259340	720		259892	716		259430	1233		259274	1131
264359	721		264891	726		264442	1280		264283	1155
269356	732		269887	732		269439	1322		269278	1194
274345	738		274886	731		274460	1388		274278	1248
279363	741		279893	738		279452	1448		279277	1294
284369	746		284894	733		284453	1459		284286	1330
289355	743		289894	739		289458	1530		289281	1400
294372	750		294887	737		294468	1586		294281	1456
299372	757		299882	748		299455	1612		299280	1491
304364	761		304883	757		304463	1689		304285	1554
309370	761		309883	758		309458	1744		309292	1599
314365	764		314890	765		314467	1751		314282	1664
319365	762		319888	766		319470	1819		319275	1730
324381	767		324889	769		324473	1881		324278	1782
329380	786		329896	773		329470	1926		329283	1862
334381	779		334909	781		334476	1958		334279	1914
339378	783		339897	786		339477	2011		339276	1976
344390	791		344900	791		344501	2064		344282	2031
349389	796		349887	793		349482	2095		349265	2070
354397	799		354898	800		354479	2154		354265	2144
359380	799		359897	807		359479	2193		359277	2189
364409	812		364895	819		364491	2243		364275	2247
369400	815		369901	825		369482	2271		369272	2310
374406	813		374903	830		374461	2260		374268	2354
379402	830		379900	838		379483	2305		379268	2392
384394	832		384906	836		384470	2356		384266	2446
389392	835		389904	846		389471	2376		389267	2494
394396	835		394908	843		394475	2333		394263	2542
399403	841		399907	854		399482	2372		399270	2583
404391	846		404907	862		404481	2422		404273	2626
409391	848		409906	869		409478	2477		409272	2650
414397	861		414911	880		414479	2502		414274	2691
419412	856		419914	877		419495	2527		419269	2751
424400	866		424914	891		424484	2564		424282	2787
429411	879		429909	895		429479	2575		429281	2820
434403	879		434914	907		434475	2607		434285	2834
439406	885		439913	902		439487	2609		439280	2871
444391	883		444915	919		444484	2632		444300	2892
449407	893		449917	909		449476	2668		449286	2931
454396	903		454917	930		454483	2685		454289	2965
459402	906		459916	937		459476	2673		459294	2987
464393	917		464927	939		464494	2667		464292	2996
469397	907		469923	948		469484	2720		469283	3035
474405	921		474911	949		474489	2740		474274	3061
479402	926		479908	964		479495	2752		479283	3068
484398	932		484915	964		484493	2771		484281	3080
489405	942		489918	965		489480	2774		489286	3110
494412	946		494912	978		494511	2760		494277	3112
499409	947		499921	982		499478	2781		499286	3114
504413	950		504926	998		504491	2798		504284	3159
509410	961		509928	1005		509496	2835		509299	3173
514421	964		514921	1020		514504	2837		514293	3190
519416	968		519924	1020		519489	2862		519291	3191
524418	973		524930	1027		524496	2857		524297	3205
529401	979		529938	1026		529507	2858		529296	3207
534402	986		534931	1041		534499	2845		534298	3227
539395	993		539938	1039		539497	2871		539300	3237
544397	1000		544914	1055		544495	2862		544302	3232
549396	1004		549919	1063		549512	2866		549289	3235
554413	1013		554932	1078		554506	2872		554285	3251
559414	1023		559913	1067		559507	2868		559293	3265
564416	1024		564937	1078		564506	2889		564287	3270
569407	1033		569938	1093		569517	2865		569284	3275
574424	1029		574936	1108		574530	2872		574311	3284
579433	1042		579929	1112		579518	2867		579302	3277
584429	1049		584945	1115		584515	2880		584297	3289
589424	1054		589947	1128		589530	2904		589293	3296
594435	1060		594931	1136		594536	2891		594283	3285
599440	1060		599924	1145		599511	2888		599300	3278
604438	1074		604927	1169		604511	2878		604299	3287
609437	1078		609939	1169		609525	2887		609286	3278
614437	1078		614942	1174		614529	2873		614297	3281
619447	1092		619943	1180		619524	2887		619301	3283
624442	1094		624938	1184		624515	2896		624295	3277
629425	1094		629965	1201		629520	2892		629303	3289
634427	1106		634956	1206		634531	2902		634303	3289
639431	1114		639952	1217		639526	2894		639313	3282
644433	1121		644945	1224		644526	2888		644312	3266
649436	1121		649940	1241		649528	2882		649321	3289
654432	1134		654933	1249		654534	2881		654314	3273
659444	1136		659937	1256		659531	2869		659316	3276
664442	1152		664946	1267		664532	2878		664320	3266
669443	1151		669947	1276		669531	2870		669323	3268
674439	1161		674962	1289		674541	2863		674323	3277
679449	1161		679950	1304		679538	2883		679336	3270
684451	1171		684957	1304		684538	2866		684336	3270
689448	1174		689949	1311		689535	2865		689320	3257
694449	1181		694971	1316		694546	2877		694320	3264
699450	1188		699957	1343		699547	2886		699335	3239
704456	1189		704972	1351		704546	2848		704344	3224
709453	1198		709962	1374		709543	2833		709346	3248
714447	1204		714978	1376		714555	2838		714358	3238
719449	1213		719981	1373		719557	2839		719348	3247
724451	1217		724979	1390		724557	2851		724360	3226
729434	1226		729988	1404		729552	2871		729360	3222
734434	1225		734987	1415		734546	2869		734355	3213
739439	1240		739980	1424		739565	2842		739346	3203
744448	1232		744976	1425		744565	2825		744361	3213
749447	1246		749969	1440		749563	2845		749361	3218
754447	1259		754957	1442		754563	2854		754358	3213
759449	1259		759971	1449		759564	2836		759349	3193
764437	1259		764979	1449					764346	3194
769438	1267		769966	1471
774440	1270		774970	1476
779438	1285		779984	1504
784448	1292		784985	1499
789447	1296		789983	1514
794446	1297		794988	1527
799427	1309		799989	1511
804435	1307		805002	1539
809424	1318		809994	1552
814424	1332		814994	1562
819429	1327		820002	1576
824433	1334		825010	1586
829427	1339		830003	1593
834435	1342		835006	1616
839444	1346		840008	1612
844437	1361		845021	1620
849446	1373		850022	1640
854455	1367		854996	1646
859425	1383		859991	1651
864443	1390		865003	1660
869428	1392		869992	1672
874428	1387		874987	1684
879419	1406		879988	1688
884428	1397		885016	1699
889448	1408		890000	1704
894439	1424
899445	1425
904434	1427
909454	1432
914457	1433

## Sheet: Fig 1e
Time (msec)	Fluorescence		Time (msec)	Fluorescence		Time (msec)	Fluorescence		Time (msec)	Fluorescence
Actin+Arp 2/3			WRC D-rac1			WCA			WRC D-rac1+ Rac1
0	611		0	610		0	623		0	620
4266	616		4339	616		4347	618		4273	627
9265	615		9319	616		9340	623		9289	638
14260	617		14336	612		14346	627		14282	646
19257	616		19336	611		19339	626		19279	651
24255	621		24331	613		24341	630		24277	656
29263	619		29339	610		29341	634		29278	644
34271	631		34357	615		34341	636		34271	652
39251	629		39374	622		39340	636		39266	658
44251	642		44362	619		44343	639		44271	661
49258	636		49363	613		49348	638		49280	661
54268	635		54362	621		54347	643		54279	661
59265	630		59359	614		59349	648		59277	662
64261	634		64361	622		64346	647		64270	666
69262	633		69357	619		69345	647		69278	662
74279	635		74360	624		74351	645		74282	666
79272	634		79360	625		79344	646		79286	670
84274	632		84366	619		84342	660		84275	2
89269	633		89366	620		89350	660		89291	682
94280	636		94365	630		94354	659		94290	677
99279	637		99363	632		99351	666		99291	677
104281	638		104362	633		104351	664		104289	682
109280	637		109369	633		109357	676		109294	695
114297	638		114366	630		114359	675		114298	688
119288	641		119368	637		119376	675		119302	698
124288	640		124366	643		124376	684		124294	699
129290	643		129374	647		129380	680		129297	708
134286	642		134369	645		134373	685		134299	710
139287	648		139369	647		139377	697		139301	713
144285	645		144371	652		144400	703		144300	720
149282	641		149377	659		149402	715		149302	727
154297	646		154372	657		154400	722		154284	737
159298	654		159362	659		159399	725		159290	746
164301	649		164363	679		164407	736		164283	756
169297	659		169374	667		169410	758		169286	758
174314	656		174373	668		174409	767		174286	767
179333	667		179367	680		179415	781		179328	781
184316	668		184366	674		184428	788		184329	791
189315	669		189377	679		189437	807		189336	813
194320	670		194376	680		194430	821		194345	814
199334	679		199376	687		199420	853		199331	842
204336	671		204371	694		204421	869		204338	855
209343	673		209373	690		209437	887		209353	870
214328	688		214375	703		214424	924		214344	891
219359	690		219379	705		219446	957		219357	917
224352	690		224374	708		224445	987		224383	939
229345	698		229377	712		229429	1016		229370	974
234332	699		234380	709		234452	1048		234376	995
239354	702		239382	714		239441	1071		239384	1039
244350	706		244381	723		244443	1098		244385	1059
249335	712		249379	729		249446	1141		249383	1096
254332	714		254387	730		254449	1204		254365	1138
259340	720		259389	737		259430	1233		259394	1173
264359	721		264388	745		264442	1280		264388	1219
269356	732		269384	748		269439	1322		269394	1260
274345	738		274383	751		274460	1388		274392	1302
279363	741		279390	766		279452	1448		279403	1374
284369	746		284391	760		284453	1459		284415	1407
289355	743		289391	763		289458	1530		289430	1467
294372	750		294385	774		294468	1586		294406	1516
299372	757		299379	789		299455	1612		299409	1565
304364	761		304380	784		304463	1689		304440	1628
309370	761		309380	795		309458	1744		309423	1684
314365	764		314388	801		314467	1751		314427	1748
319365	762		319384	813		319470	1819		319443	1793
324381	767		324385	804		324473	1881		324456	1848
329380	786		329394	813		329470	1926		329476	1916
334381	779		334406	827		334476	1958		334454	1975
339378	783		339394	831		339477	2011		339457	2024
344390	791		344398	826		344501	2064		344465	2082
349389	796		349386	847		349482	2095		349474	2141
354397	799		354395	848		354479	2154		354484	2180
359380	799		359396	859		359479	2193		359478	2237
364409	812		364392	867		364491	2243		364482	2280
369400	815		369399	863		369482	2271		369482	2336
374406	813		374400	877		374461	2260		374506	2383
379402	830		379398	883		379483	2305		379517	2431
384394	832		384402	893		384470	2356		384518	2469
389392	835		389402	900		389471	2376		389543	2517
394396	835		394405	904		394475	2333		394528	2549
399403	841		399405	911		399482	2372		399536	2599
404391	846		404403	920		404481	2422		404525	2641
409391	848		409404	929		409478	2477		409553	2668
414397	861		414407	932		414479	2502		414539	2692
419412	856		419411	948		419495	2527		419565	2738
424400	866		424410	957		424484	2564		424542	2779
429411	879		429407	954		429479	2575		429554	2783
434403	879		434410	953		434475	2607		434585	2830
439406	885		439410	971		439487	2609		439571	2852
444391	883		444412	977		444484	2632		444567	2881
449407	893		449414	982		449476	2668		449578	2907
454396	903		454412	985		454483	2685		454569	2919
459402	906		459413	1003		459476	2673		459600	2935
464393	917		464423	1003		464494	2667		464587	2972
469397	907		469420	1010		469484	2720		469589	2985
474405	921		474405	1018		474489	2740		474592	3008
479402	926		479406	1035		479495	2752		479594	3013
484398	932		484411	1029		484493	2771		484560	3055
489405	942		489415	1038		489480	2774		489584	3072
494412	946		494406	1058		494511	2760		494587	3085
499409	947		499419	1066		499478	2781		499591	3099
504413	950		504422	1069		504491	2798		504590	3086
509410	961		509422	1072		509496	2835		509587	3111
514421	964		514413	1091		514504	2837		514608	3125
519416	968		519420	1096		519489	2862		519600	3133
524418	973		524426	1105		524496	2857		524618	3140
529401	979		529435	1113		529507	2858		529613	3154
534402	986		534427	1114		534499	2845		534614	3166
539395	993		539435	1126		539497	2871		539606	3177
544397	1000		544411	1142		544495	2862		544634	3184
549396	1004		549417	1157		549512	2866		549640	3198
554413	1013		554429	1158		554506	2872		554624	3199
559414	1023		559409	1170		559507	2868		559641	3192
564416	1024		564431	1188		564506	2889		564645	3220
569407	1033		569435	1188		569517	2865		569639	3214
574424	1029		574433	1189		574530	2872		574628	3215
579433	1042		579426	1212		579518	2867		579652	3223
584429	1049		584441	1220		584515	2880		584639	3221
589424	1054		589441	1237		589530	2904		589669	3233
594435	1060		594427	1248		594536	2891		594669	3213
599440	1060		599421	1243		599511	2888		599690	3223
604438	1074		604422	1260		604511	2878		604694	3229
609437	1078		609435	1268		609525	2887		609673	3231
614437	1078		614438	1280		614529	2873		614680	3221
619447	1092		619440	1291		619524	2887		619687	3226
624442	1094		624435	1295		624515	2896		624692	3244
629425	1094		629461	1315		629520	2892		629656	3213
634427	1106		634450	1328		634531	2902		634649	3218
639431	1114		639449	1338		639526	2894		639666	3226
644433	1121		644443	1357		644526	2888		644661	3228
649436	1121		649436	1360		649528	2882		649663	3225
654432	1134		654430	1370		654534	2881		654652	3213
659444	1136		659432	1393		659531	2869		659682	3221
664442	1152		664442	1400		664532	2878		664662	3199
669443	1151		669443	1396		669531	2870		669644	3202
674439	1161		674459	1409		674541	2863		674650	3188
679449	1161		679444	1414		679538	2883		679650	3192
684451	1171		684454	1431		684538	2866		684653	3194
689448	1174		689446	1442		689535	2865		689657	3201
694449	1181		694468	1445		694546	2877		694665	3188
699450	1188		699452	1461		699547	2886		699665	3184
704456	1189		704469	1461		704546	2848		704675	3175
709453	1198		709457	1469		709543	2833		709657	3189
714447	1204		714474	1494		714555	2838		714649	3175
719449	1213		719479	1494		719557	2839		719659	3174
724451	1217		724476	1501		724557	2851		724655	3179
729434	1226		729486	1505		729552	2871		729656	3166
734434	1225		734483	1519		734546	2869		734655	3160
739439	1240		739477	1528		739565	2842		739666	3153
744448	1232		744470	1537		744565	2825		744678	3142
749447	1246		749466	1569		749563	2845		749665	3157
754447	1259		754454	1558		754563	2854		754661	3157
759449	1259		759469	1592		759564	2836
764437	1259		764475	1596
769438	1267		769459	1598
774440	1270		774466	1603
779438	1285		779481	1627
784448	1292		784478	1635
789447	1296		789480	1649
794446	1297		794482	1663
799427	1309		799487	1664
804435	1307		804495	1670
809424	1318		809492	1683
814424	1332		814487	1690
819429	1327		819498	1695
824433	1334		824507	1719
829427	1339		829501	1731
834435	1342		834503	1734
839444	1346		839506	1749
844437	1361		844518	1760
849446	1373		849518	1776
854455	1367		854494	1798
859425	1383		859490	1809
864443	1390		864499	1819
869428	1392		869489	1821
874428	1387		874485	1831
879419	1406		879487	1833
884428	1397		884511	1845
889448	1408		889500	1851
894439	1424
899445	1425
904434	1427
909454	1432
914457	1433

## Sheet: Fig 1f
Time (msec)	Fluorescence		Time (msec)	Fluorescence		Time (msec)	Fluorescence		Time (msec)	Fluorescence
Actin+Arp 2/3			WRC AD-rac1			WCA			WRC AD-rac1+ Rac1
0	611		0	603		0	623		0	624
4266	616		4230	609		4347	618		4251	627
9265	615		9248	610		9340	623		9250	635
14260	617		14262	611		14346	627		14261	625
19257	616		19263	610		19339	626		19258	631
24255	621		24250	613		24341	630		24258	634
29263	619		29246	611		29341	634		29264	646
34271	631		34262	615		34341	636		34264	639
39251	629		39258	607		39340	636		39259	639
44251	642		44257	623		44343	639		44261	637
49258	636		49263	612		49348	638		49249	647
54268	635		54261	619		54347	643		54253	651
59265	630		59260	614		59349	648		59256	650
64261	634		64254	621		64346	647		64248	645
69262	633		69253	613		69345	647		69252	655
74279	635		74265	617		74351	645		74254	657
79272	634		79279	617		79344	646		79257	660
84274	632		84260	614		84342	660		84251	663
89269	633		89268	620		89350	660		89257	663
94280	636		94272	616		94354	659		94245	670
99279	637		99278	624		99351	666		99244	672
104281	638		104273	620		104351	664		104248	676
109280	637		109273	619		109357	676		109242	680
114297	638		114260	630		114359	675		114246	685
119288	641		119287	632		119376	675		119251	684
124288	640		124290	635		124376	684		124249	699
129290	643		129293	637		129380	680		129246	696
134286	642		134282	641		134373	685		134255	699
139287	648		139298	639		139377	697		139236	720
144285	645		144295	649		144400	703		144236	710
149282	641		149306	648		149402	715		149235	729
154297	646		154304	648		154400	722		154244	736
159298	654		159298	655		159399	725		159241	742
164301	649		164309	662		164407	736		164253	758
169297	659		169300	661		169410	758		169253	763
174314	656		174301	668		174409	767		174235	768
179333	667		179300	682		179415	781		179238	793
184316	668		184297	676		184428	788		184240	800
189315	669		189284	685		189437	807		189239	820
194320	670		194287	690		194430	821		194242	835
199334	679		199282	695		199420	853		199241	852
204336	671		204297	707		204421	869		204245	878
209343	673		209292	710		209437	887		209244	904
214328	688		214279	715		214424	924		214244	920
219359	690		219269	728		219446	957		219244	958
224352	690		224297	745		224445	987		224244	986
229345	698		229288	751		229429	1016		229245	1026
234332	699		234287	762		234452	1048		234243	1061
239354	702		239285	766		239441	1071		239246	1089
244350	706		244297	785		244443	1098		244244	1124
249335	712		249299	791		249446	1141		249245	1175
254332	714		254276	809		254449	1204		254243	1229
259340	720		259286	832		259430	1233		259253	1279
264359	721		264272	852		264442	1280		264247	1325
269356	732		269293	868		269439	1322		269248	1384
274345	738		274282	893		274460	1388		274232	1423
279363	741		279277	910		279452	1448		279224	1480
284369	746		284281	931		284453	1459		284224	1539
289355	743		289287	952		289458	1530		289219	1599
294372	750		294287	985		294468	1586		294219	1651
299372	757		299281	1022		299455	1612		299223	1709
304364	761		304311	1047		304463	1689		304227	1780
309370	761		309298	1079		309458	1744		309224	1835
314365	764		314309	1112		314467	1751		314222	1882
319365	762		319321	1155		319470	1819		319216	1951
324381	767		324319	1195		324473	1881		324222	1991
329380	786		329327	1229		329470	1926		329219	2043
334381	779		334338	1279		334476	1958		334215	2100
339378	783		339332	1314		339477	2011		339215	2146
344390	791		344338	1382		344501	2064		344223	2193
349389	796		349334	1426		349482	2095		349224	2250
354397	799		354338	1480		354479	2154		354220	2302
359380	799		359339	1527		359479	2193		359221	2334
364409	812		364331	1578		364491	2243		364226	2381
369400	815		369338	1621		369482	2271		369225	2426
374406	813		374342	1678		374461	2260		374225	2461
379402	830		379351	1747		379483	2305		379224	2501
384394	832		384403	1804		384470	2356		384231	2534
389392	835		389357	1853		389471	2376		389230	2570
394396	835		394357	1914		394475	2333		394230	2602
399403	841		399360	1956		399482	2372		399227	2632
404391	846		404352	2014		404481	2422		404232	2663
409391	848		409358	2060		409478	2477		409233	2676
414397	861		414352	2109		414479	2502		414235	2725
419412	856		419370	2172		419495	2527		419230	2750
424400	866		424369	2230		424484	2564		424243	2767
429411	879		429374	2265		429479	2575		429243	2793
434403	879		434364	2303		434475	2607		434256	2799
439406	885		439379	2361		439487	2609		439233	2824
444391	883		444393	2388		444484	2632		444227	2840
449407	893		449367	2430		449476	2668		449235	2865
454396	903		454372	2481		454483	2685		454211	2877
459402	906		459382	2510		459476	2673		459233	2893
464393	917		464382	2546		464494	2667		464244	2911
469397	907		469377	2585		469484	2720		469224	2944
474405	921		474381	2613		474489	2740		474228	2941
479402	926		479380	2650		479495	2752		479241	2958
484398	932		484385	2670		484493	2771		484243	2965
489405	942		489384	2697		489480	2774		489245	2985
494412	946		494392	2725		494511	2760		494244	2997
499409	947		499377	2748		499478	2781		499243	3002
504413	950		504381	2773		504491	2798		504263	3012
509410	961		509385	2781		509496	2835		509257	3009
514421	964		514386	2835		514504	2837		514252	3007
519416	968		519370	2825		519489	2862		519273	3032
524418	973		524374	2856		524496	2857		524275	3039
529401	979		529389	2871		529507	2858		529275	3032
534402	986		534377	2886		534499	2845		534274	3039
539395	993		539375	2896		539497	2871		539279	3042
544397	1000		544379	2905		544495	2862		544282	3059
549396	1004		549387	2908		549512	2866		549282	3061
554413	1013		554384	2945		554506	2872		554294	3062
559414	1023		559378	2934		559507	2868		559279	3042
564416	1024		564388	2965		564506	2889		564285	3043
569407	1033		569396	2966		569517	2865		569297	3065
574424	1029		574397	2965		574530	2872		574295	3048
579433	1042		579395	2979		579518	2867		579300	3056
584429	1049		584396	2979		584515	2880		584295	3062
589424	1054		589405	2990		589530	2904		589306	3056
594435	1060		594392	3003		594536	2891		594305	3051
599440	1060		599392	3007		599511	2888		599302	3062
604438	1074		604393	3004		604511	2878		604302	3047
609437	1078		609398	2997		609525	2887		609296	3043
614437	1078		614401	3015		614529	2873		614313	3049
619447	1092		619399	3002		619524	2887		619309	3045
624442	1094		624397	3003		624515	2896		624307	3023
629425	1094		629407	3002		629520	2892		629319	3031
634427	1106		634406	3005		634531	2902		634316	3026
639431	1114		639402	3005		639526	2894		639313	3014
644433	1121		644386	3009		644526	2888		644326	3022
649436	1121		649381	3001		649528	2882		649326	3014
654432	1134		654381	3002		654534	2881		654330	3023
659444	1136		659379	3003		659531	2869		659323	3023
664442	1152		664380	2992		664532	2878		664334	3015
669443	1151		669387	2981		669531	2870		669315	2999
674439	1161		674401	2994		674541	2863		674338	3002
679449	1161		679392	2981		679538	2883		679337	3004
684451	1171		684408	2991		684538	2866		684321	2986
689448	1174		689409	2982		689535	2865		689332	2990
694449	1181		694414	2962		694546	2877		694347	2994
699450	1188		699407	2959		699547	2886		699351	2993
704456	1189		704418	2958		704546	2848		704344	2978
709453	1198		709420	2952		709543	2833		709342	2984
714447	1204		714424	2953		714555	2838		714346	2981
719449	1213		719419	2959		719557	2839		719357	2973
724451	1217		724423	2971		724557	2851		724350	2967
729434	1226		729425	2938		729552	2871
734434	1225		734430	2935		734546	2869
739439	1240		739434	2932		739565	2842
744448	1232		744432	2926		744565	2825
749447	1246					749563	2845
754447	1259					754563	2854
759449	1259					759564	2836
764437	1259
769438	1267
774440	1270
779438	1285
784448	1292
789447	1296
794446	1297
799427	1309
804435	1307
809424	1318
814424	1332
819429	1327
824433	1334
829427	1339
834435	1342
839444	1346
844437	1361
849446	1373
854455	1367
859425	1383
864443	1390
869428	1392
874428	1387
879419	1406
884428	1397
889448	1408
894439	1424
899445	1425
904434	1427
909454	1432
914457	1433

## Sheet: Fig 3d
Time (msec)	Fluorescence		Time (msec)	Fluorescence		Time (msec)	Fluorescence		Time (msec)	Fluorescence		Time (msec)	Fluorescence		Time (msec)	Fluorescence		Time (msec)	Fluorescence		Time (msec)	Fluorescence		Time (msec)	Fluorescence		Time (msec)	Fluorescence		Time (msec)	Fluorescence		Time (msec)	Fluorescence		Time (msec)	Fluorescence		Time (msec)	Fluorescence		Time (msec)	Fluorescence		Time (msec)	Fluorescence		Time (msec)	Fluorescence
Actin+Arp 2/3			WCA			WT			WT+0.4Rac1			WT+1Rac1			WT+5Rac1			Y108A			Y108A+1Rac1			Y108A+5Rac1			N176W			N176W+1Rac1			N176W+5Rac1			N183R			N183R+5Rac1			S186M			S186M+5Rac1			K189M
0	614		0	603		0	593		0	582		0	626		0	639		0	644		0	612		0	620		0	631		0	557		0	673		0	544		0	645		0	580		0	603		0	576
4249	614		4249	605		4268	594		4241	602		4254	634		4264	638		4262	649		4268	612		4257	623		4270	631		4264	567		4256	676		4259	575		4260	644		4233	589		4237	605		4272	582
9264	621		9256	605		9263	604		9244	605		9236	614		9268	644		9274	655		9240	616		9236	633		9255	644		9262	568		9268	684		9246	591		9266	647		9259	599		9235	608		9270	589
14274	620		14261	616		14262	610		14254	602		14243	619		14267	661		14253	652		14255	621		14241	642		14263	643		14269	573		14276	682		14255	579		14279	643		14250	604		14259	613		14277	592
19254	629		19263	619		19273	606		19251	615		19246	621		19300	659		19262	649		19247	627		19258	636		19259	660		19250	576		19260	673		19251	590		19272	660		19245	610		19262	610		19274	593
24280	602		24269	619		24281	607		24253	616		24246	627		24277	657		24269	658		24254	630		24253	639		24251	649		24260	584		24262	679		24251	595		24265	664		24258	613		24257	619		24278	606
29259	610		29299	623		29285	607		29256	617		29246	625		29284	668		29273	665		29253	632		29249	642		29246	653		29245	578		29261	677		29239	601		29259	663		29249	612		29251	617		29302	607
34270	602		34283	619		34286	603		34261	624		34250	626		34291	671		34266	663		34264	635		34244	654		34254	658		34258	586		34261	685		34261	607		34259	674		34220	619		34264	619		34298	613
39282	600		39279	626		39297	616		39262	629		39255	633		39288	673		39276	673		39259	634		39253	647		39250	654		39252	593		39265	692		39251	616		39263	677		39239	622		39264	621		39312	617
44285	612		44278	630		44293	616		44264	632		44245	633		44265	679		44279	674		44257	641		44268	652		44271	655		44263	603		44262	690		44271	614		44268	678		44242	634		44248	640		44324	621
49275	611		49287	629		49304	616		49250	643		49238	638		49285	678		49280	671		49259	644		49264	645		49268	659		49261	601		49269	700		49270	621		49284	678		49240	634		49247	642		49315	628
54289	611		54293	633		54279	625		54268	649		54250	648		54280	684		54263	669		54261	655		54253	655		54271	667		54263	606		54255	699		54260	633		54268	683		54242	638		54246	643		54305	633
59273	621		59302	636		59290	624		59267	658		59250	651		59280	681		59274	676		59277	662		59270	660		59277	670		59271	617		59262	700		59264	640		59279	691		59244	640		59262	644		59312	639
64288	620		64287	646		64289	631		64255	671		64246	659		64302	697		64294	688		64272	660		64285	657		64283	671		64266	616		64272	707		64292	642		64290	690		64241	651		64232	664		64310	645
69309	629		69294	653		69289	630		69260	673		69249	668		69265	701		69296	697		69268	670		69271	665		69275	671		69273	621		69303	707		69251	653		69272	695		69230	658		69252	656		69323	659
74293	630		74313	651		74288	640		74265	679		74254	670		74266	699		74285	696		74270	674		74282	672		74281	672		74276	630		74295	715		74271	662		74277	705		74242	660		74266	665		74332	668
79315	637		79306	663		79306	645		79274	704		79247	672		79280	710		79288	703		79285	682		79284	679		79327	683		79265	633		79300	728		79259	661		79283	702		79236	668		79260	677		79325	669
84320	645		84299	670		84308	652		84273	703		84261	681		84278	723		84302	706		84275	687		84286	690		84324	676		84286	643		84293	732		84276	675		84289	713		84254	681		84263	676		84320	684
89313	645		89306	681		89301	655		89281	712		89279	696		89283	721		89309	707		89285	697		89302	693		89293	688		89282	646		89304	733		89270	685		89291	720		89248	684		89257	684		89336	694
94310	649		94316	679		94307	658		94280	721		94270	705		94275	745		94309	715		94292	699		94302	694		94307	691		94289	654		94308	752		94276	689		94303	722		94261	695		94244	696		94319	700
99309	654		99318	697		99312	669		99289	728		99294	712		99291	749		99317	720		99301	709		99288	709		99294	691		99296	663		99318	759		99273	691		99290	731		99269	692		99253	705		99295	710
104311	661		104320	707		104310	675		104289	746		104272	723		104290	758		104315	720		104302	717		104307	716		104298	702		104283	666		104308	763		104282	705		104306	733		104251	703		104277	711		104314	716
109305	658		109306	711		109311	682		109286	748		109259	730		109301	771		109324	727		109300	729		109304	717		109309	710		109281	679		109309	777		109288	711		109300	734		109256	718		109257	709		109295	724
114315	667		114318	735		114310	681		114291	760		114274	749		114306	783		114320	740		114306	738		114311	735		114307	712		114295	680		114298	777		114287	725		114299	742		114278	724		114272	730		114298	727
119313	679		119316	743		119313	688		119303	770		119295	766		119299	802		119332	744		119312	752		119321	736		119305	717		119307	694		119318	799		119284	727		119321	750		119275	734		119264	737		119296	745
124309	687		124320	764		124322	699		124302	787		124269	776		124314	819		124330	752		124314	761		124323	754		124304	725		124296	699		124310	806		124292	739		124296	755		124263	741		124269	740		124299	757
129327	690		129306	772		129324	706		129305	803		129285	796		129304	838		129335	752		129308	769		129300	760		129294	722		129277	695		129322	823		129284	753		129302	755		129276	747		129269	751		129304	765
134323	693		134323	790		134329	718		134316	821		134297	810		134300	857		134327	769		134304	777		134302	769		134294	736		134306	712		134303	829		134284	757		134302	765		134274	754		134268	762		134309	775
139321	701		139337	812		139324	721		139315	846		139289	829		139304	883		139342	767		139315	779		139317	787		139318	733		139309	726		139317	847		139306	768		139320	767		139285	768		139275	770		139307	786
144315	713		144329	837		144335	731		144317	854		144295	842		144308	896		144343	780		144320	801		144308	808		144308	749		144279	732		144332	872		144298	784		144314	779		144284	781		144276	782		144309	800
149325	715		149334	866		149335	737		149318	875		149298	864		149310	926		149341	788		149317	814		149332	827		149312	759		149268	754		149326	890		149307	792		149327	783		149272	784		149292	789		149307	818
154334	723		154339	883		154320	739		154319	892		154277	888		154332	951		154356	795		154312	821		154331	838		154319	768		154290	750		154327	911		154320	798		154330	791		154287	796		154291	801		154316	820
159333	733		159360	925		159319	748		159328	916		159302	910		159304	988		159370	798		159317	830		159323	854		159316	770		159296	767		159350	925		159310	823		159322	799		159289	800		159299	812		159322	830
164340	742		164331	957		164312	755		164328	943		164305	939		164307	1018		164371	805		164328	847		164312	871		164314	772		164284	777		164343	954		164328	823		164329	795		164303	819		164296	822		164329	845
169321	743		169344	994		169318	766		169327	966		169298	971		169320	1049		169369	816		169330	861		169329	892		169333	784		169302	782		169334	983		169327	830		169333	815		169296	827		169305	831		169312	861
174327	758		174331	1025		174315	781		174333	985		174325	999		174323	1091		174388	823		174329	874		174327	916		174308	798		174297	793		174340	1003		174329	847		174337	825		174295	833		174318	844		174313	874
179327	762		179342	1075		179311	787		179357	1021		179326	1035		179321	1131		179377	831		179353	892		179334	952		179314	798		179314	807		179341	1030		179341	860		179355	827		179297	846		179322	852		179321	888
184325	771		184331	1109		184313	786		184339	1039		184339	1072		184343	1175		184376	855		184357	905		184318	977		184325	813		184310	818		184337	1062		184347	870		184372	838		184299	866		184315	864		184318	888
189339	775		189312	1166		189353	810		189322	1078		189342	1115		189339	1236		189382	852		189347	921		189324	1011		189325	813		189306	824		189357	1096		189337	877		189361	837		189301	867		189315	883		189335	910
194351	787		194321	1216		194337	818		194322	1107		194342	1147		194327	1285		194401	861		194356	937		194338	1039		194324	830		194324	848		194344	1142		194350	901		194373	857		194316	878		194324	897		194318	917
199353	787		199335	1282		199338	828		199334	1135		199348	1207		199333	1339		199398	866		199369	954		199334	1072		199341	839		199313	853		199349	1183		199355	905		199369	843		199318	885		199319	904		199321	935
204357	814		204328	1331		204334	840		204334	1160		204358	1244		204314	1393		204412	877		204371	977		204336	1113		204344	846		204338	863		204360	1220		204347	919		204386	873		204331	908		204324	908		204324	936
209358	814		209327	1397		209348	847		209354	1213		209357	1294		209336	1458		209396	896		209374	989		209342	1145		209347	864		209328	879		209363	1269		209348	920		209382	863		209330	912		209331	934		209330	963
214352	823		214333	1484		214345	846		214333	1237		214360	1346		214330	1516		214407	904		214363	1012		214355	1196		214361	864		214322	888		214351	1311		214352	937		214380	879		214322	938		214336	936		214325	975
219344	839		219334	1554		219333	871		219345	1278		219354	1407		219336	1589		219421	920		219347	1028		219342	1246		219350	873		219331	900		219351	1367		219362	952		219388	889		219325	938		219350	962		219325	990
224359	843		224358	1640		224334	879		224357	1318		224365	1473		224327	1671		224420	919		224380	1048		224337	1286		224360	896		224336	914		224355	1425		224361	964		224393	896		224359	955		224344	967		224341	998
229339	854		229344	1721		229346	892		229350	1351		229369	1523		229322	1746		229414	921		229383	1063		229344	1341		229357	896		229343	926		229362	1474		229382	965		229418	917		229360	967		229350	972		229351	1021
234355	864		234343	1805		234342	902		234335	1403		234358	1593		234327	1834		234420	944		234391	1085		234352	1391		234358	908		234347	942		234340	1541		234379	988		234396	922		234352	974		234345	995		234348	1037
239357	877		239332	1917		239349	905		239324	1444		239347	1661		239328	1921		239428	952		239391	1118		239339	1435		239358	920		239335	967		239371	1602		239382	1004		239395	931		239365	996		239368	1002		239342	1055
244358	884		244330	1992		244343	925		244348	1481		244354	1734		244329	2001		244471	956		244371	1131		244350	1496		244362	937		244350	971		244356	1670		244394	1014		244412	935		244371	995		244347	1022		244346	1061
249351	886		249343	2102		249360	948		249332	1534		249383	1802		249336	2109		249431	973		249368	1158		249362	1572		249384	946		249351	988		249383	1742		249392	1022		249411	947		249366	1014		249358	1041		249350	1078
254331	902		254342	2212		254364	952		254331	1579		254372	1883		254348	2200		254451	984		254373	1185		254348	1631		254398	960		254357	996		254385	1811		254385	1039		254411	948		254378	1030		254375	1042		254352	1090
259348	912		259353	2310		259359	970		259324	1631		259374	1960		259339	2296		259446	980		259377	1207		259355	1702		259392	964		259346	1015		259383	1875		259405	1059		259418	978		259394	1037		259353	1057		259349	1098
264349	923		264364	2421		264361	972		264351	1674		264381	2048		264349	2405		264457	1000		264376	1234		264361	1775		264389	977		264371	1029		264391	1968		264405	1064		264410	988		264386	1064		264365	1078		264358	1118
269343	935		269358	2518		269360	989		269349	1725		269396	2131		269350	2497		269453	1014		269381	1266		269359	1844		269395	997		269361	1048		269396	2044		269407	1076		269417	986		269404	1072		269378	1092		269359	1131
274352	939		274369	2650		274375	1002		274351	1789		274383	2225		274367	2593		274450	1038		274386	1287		274369	1912		274412	1000		274366	1066		274395	2129		274400	1094		274426	1007		274403	1082		274387	1106		274362	1146
279353	957		279361	2768		279368	1007		279342	1836		279377	2330		279370	2703		279446	1040		279388	1311		279383	1988		279409	1012		279364	1086		279414	2222		279405	1107		279436	1020		279390	1104		279367	1125		279362	1166
284360	971		284371	2859		284367	1026		284347	1881		284376	2420		284366	2836		284479	1056		284399	1352		284364	2075		284413	1029		284372	1096		284400	2292		284423	1120		284428	1037		284405	1115		284383	1133		284360	1181
289360	971		289357	2971		289387	1045		289350	1938		289399	2507		289369	2929		289459	1064		289417	1378		289372	2147		289434	1031		289370	1111		289401	2406		289418	1137		289434	1035		289426	1126		289371	1148		289366	1196
294359	987		294364	3082		294395	1051		294339	1989		294398	2598		294366	3029		294489	1074		294411	1413		294364	2231		294427	1048		294371	1139		294415	2489		294409	1153		294455	1047		294410	1136		294380	1158		294369	1197
299364	1009		299376	3198		299421	1067		299348	2041		299404	2695		299371	3148		299478	1091		299407	1447		299378	2320		299439	1066		299367	1151		299409	2581		299413	1169		299442	1061		299389	1155		299386	1193		299373	1224
304379	1018		304387	3337		304400	1079		304350	2101		304387	2791		304364	3253		304484	1107		304418	1470		304373	2396		304453	1081		304364	1158		304384	2671		304429	1175		304468	1084		304396	1160		304378	1194		304370	1242
309375	1018		309355	3443		309411	1090		309362	2156		309406	2890		309372	3367		309496	1114		309421	1519		309377	2490		309448	1095		309386	1191		309415	2758		309431	1190		309448	1079		309405	1178		309371	1216		309379	1261
314373	1035		314377	3558		314420	1111		314364	2226		314409	2984		314367	3481		314511	1131		314411	1545		314371	2570		314456	1104		314385	1203		314421	2866		314421	1199		314455	1101		314402	1197		314378	1238		314389	1273
319381	1048		319360	3659		319418	1125		319339	2272		319398	3069		319368	3587		319492	1149		319413	1584		319385	2673		319458	1120		319371	1214		319407	2958		319428	1227		319456	1107		319389	1206		319390	1251		319390	1298
324380	1063		324382	3758		324435	1140		324358	2334		324399	3179		324368	3716		324499	1156		324409	1630		324384	2763		324462	1129		324384	1234		324416	3054		324453	1238		324457	1126		324398	1232		324388	1271		324403	1315
329380	1074		329365	3855		329414	1143		329364	2394		329404	3276		329369	3799		329490	1171		329421	1670		329388	2848		329455	1150		329380	1251		329423	3153		329437	1265		329451	1142		329417	1243		329393	1281		329405	1320
334387	1088		334370	3971		334415	1168		334347	2447		334415	3388		334364	3901		334489	1180		334448	1697		334381	2927		334456	1159		334388	1285		334426	3247		334453	1257		334466	1157		334405	1256		334404	1293		334398	1336
339383	1098		339361	4095		339437	1184		339351	2506		339408	3475		339380	3999		339500	1193		339445	1749		339394	3027		339468	1180		339384	1301		339428	3336		339430	1275		339459	1163		339413	1271		339422	1304		339394	1356
344395	1103		344370	4167		344418	1196		344382	2562		344424	3559		344380	4110		344503	1223		344430	1787		344394	3117		344471	1193		344371	1309		344435	3440		344439	1287		344456	1175		344411	1284		344425	1320		344409	1369
349411	1123		349377	4262		349408	1207		349381	2602		349416	3661		349381	4200		349505	1225		349434	1843		349395	3185		349458	1196		349384	1333		349429	3542		349442	1316		349453	1203		349415	1306		349409	1344		349406	1396
354416	1130		354372	4352		354416	1229		354366	2684		354426	3761		354361	4276		354502	1241		354440	1869		354400	3281		354473	1211		354409	1344		354441	3624		354441	1333		354456	1222		354424	1324		354440	1365		354401	1408
359409	1158		359385	4443		359422	1238		359377	2738		359410	3833		359377	4383		359517	1244		359428	1918		359405	3372		359476	1232		359400	1362		359451	3747		359435	1338		359462	1239		359434	1339		359446	1381		359420	1426
364423	1155		364399	4534		364423	1259		364379	2792		364397	3928		364379	4481		364504	1262		364433	1959		364406	3463		364485	1244		364394	1382		364431	3846		364448	1353		364458	1238		364427	1345		364435	1396		364419	1441
369408	1172		369381	4631		369434	1268		369382	2849		369406	3997		369384	4574		369527	1278		369428	2006		369405	3540		369483	1268		369392	1412		369416	3927		369446	1374		369466	1261		369432	1361		369434	1413		369424	1461
374407	1179		374398	4692		374437	1289		374386	2906		374402	4100		374373	4662		374522	1296		374445	2058		374398	3629		374488	1267		374405	1433		374428	4012		374460	1382		374464	1274		374450	1384		374432	1425		374432	1466
379389	1201		379397	4778		379438	1296		379376	2969		379398	4181		379385	4744		379523	1314		379444	2090		379418	3711		379494	1276		379395	1447		379447	4109		379473	1403		379464	1293		379446	1396		379441	1447		379404	1491
384403	1207		384387	4838		384421	1320		384380	3003		384396	4247		384396	4836		384521	1327		384444	2155		384429	3796		384505	1308		384400	1474		384442	4214		384440	1423		384459	1311		384429	1400		384434	1456		384429	1519
389405	1223		389422	4920		389430	1329		389406	3064		389406	4346		389392	4913		389554	1338		389440	2202		389423	3879		389498	1317		389392	1492		389460	4268		389435	1437		389461	1329		389448	1431		389440	1488		389452	1529
394388	1232		394416	4992		394419	1343		394397	3120		394406	4417		394395	4972		394545	1358		394481	2241		394416	3961		394496	1332		394406	1518		394451	4369		394434	1455		394479	1336		394455	1443		394431	1503		394452	1545
399376	1244		399417	5068		399437	1357		399388	3168		399419	4487		399389	5056		399551	1382		399473	2294		399421	4031		399497	1349		399390	1546		399439	4435		399443	1469		399489	1364		399445	1468		399442	1515		399448	1568
404378	1261		404402	5096		404438	1378		404395	3212		404440	4570		404405	5135		404534	1390		404466	2354		404427	4104		404513	1362		404398	1553		404427	4539		404445	1482		404473	1383		404446	1471		404431	1527		404451	1573
409388	1268		409420	5188		409439	1391		409393	3294		409412	4627		409407	5203		409558	1405		409485	2410		409440	4196		409517	1378		409392	1575		409428	4617		409438	1498		409469	1395		409450	1489		409412	1557		409458	1582
414385	1291		414420	5250		414431	1414		414386	3340		414438	4700		414392	5265		414554	1418		414469	2438		414444	4263		414522	1391		414408	1601		414424	4695		414440	1504		414462	1413		414468	1506		414402	1582		414440	1620
419383	1296		419442	5294		419440	1417		419395	3392		419433	4756		419391	5316		419553	1430		419473	2490		419435	4332		419505	1414		419389	1625		419432	4769		419438	1531		419481	1435		419451	1522		419430	1591		419438	1623
424379	1309		424442	5361		424455	1439		424391	3434		424430	4807		424390	5366		424539	1443		424469	2557		424446	4400		424519	1419		424389	1651		424426	4854		424450	1544		424496	1454		424481	1549		424419	1608		424448	1653
429397	1332		429506	5409		429453	1461		429406	3482		429450	4876		429401	5437		429557	1453		429477	2590		429448	4479		429507	1447		429404	1664		429437	4923		429431	1567		429485	1473		429476	1560		429409	1623		429459	1661
434386	1349		434439	5444		434454	1480		434406	3528		434459	4931		434393	5503		434569	1481		434476	2642		434446	4524		434515	1459		434427	1699		434450	4984		434433	1588		434491	1496		434470	1574		434413	1642		434445	1671
439382	1356		439436	5495		439459	1492		439406	3585		439438	4988		439392	5546		439559	1493		439500	2685		439463	4602		439504	1468		439403	1714		439446	5068		439441	1599		439495	1523		439488	1591		439420	1675		439448	1702
444376	1363		444435	5531		444469	1514		444408	3644		444424	5028		444399	5619		444554	1503		444488	2745		444471	4660		444516	1490		444421	1752		444448	5113		444437	1630		444506	1542		444481	1612		444433	1688		444435	1718
449390	1374		449458	5581		449455	1530		449436	3683		449409	5073		449410	5653		449562	1514		449510	2799		449481	4721		449517	1497		449421	1763		449443	5206		449442	1642		449502	1565		449489	1619		449436	1709		449449	1744
454391	1382		454478	5642		454457	1537		454416	3719		454429	5120		454404	5709		454560	1538		454512	2852		454468	4806		454521	1525		454429	1784		454441	5245		454440	1640		454506	1583		454501	1640		454441	1723		454440	1751
459395	1408		459469	5667		459456	1564		459441	3772		459438	5184		459415	5767		459558	1557		459497	2910		459471	4862		459524	1541		459422	1818		459445	5306		459442	1663		459511	1618		459508	1670		459440	1742		459443	1769
464398	1416		464462	5716		464471	1569		464438	3820		464459	5240		464407	5798		464577	1573		464513	2963		464477	4917		464527	1555		464429	1847		464470	5400		464448	1667		464527	1632		464495	1679		464442	1769		464441	1787
469401	1435		469473	5773		469469	1602		469429	3864		469425	5284		469403	5853		469576	1586		469518	2993		469477	4952		469532	1563		469400	1869		469445	5433		469447	1705		469541	1656		469502	1698		469432	1778		469456	1819
474416	1432		474478	5783		474477	1605		474425	3914		474436	5322		474407	5895		474587	1599		474494	3051		474474	5040		474539	1577		474441	1885		474455	5501		474451	1714		474518	1675		474505	1712		474426	1812		474458	1823
479408	1452		479480	5812		479469	1626		479444	3952		479440	5354		479394	5913		479586	1615		479509	3119		479474	5077		479551	1606		479418	1919		479451	5544		479446	1736		479533	1705		479549	1734		479443	1821		479476	1839
484409	1473		484489	5892		484482	1639		484417	3999		484445	5389		484409	5965		484600	1640		484537	3162		484470	5133		484549	1620		484412	1926		484469	5623		484455	1749		484531	1731		484533	1749		484452	1845		484462	1857
489420	1471		489476	5859		489484	1658		489400	4050		489448	5441		489432	5999		489590	1648		489527	3197		489490	5196		489572	1633		489416	1963		489457	5652		489452	1760		489556	1753		489520	1760		489443	1859		489479	1868
494430	1489		494487	5907		494485	1665		494394	4065		494449	5494		494414	6045		494604	1677		494511	3238		494484	5230		494566	1650		494424	1987		494471	5705		494456	1790		494524	1776		494525	1791		494456	1880		494481	1898
499429	1506		499503	5942		499480	1704		499393	4129		499439	5520		499438	6064		499591	1669		499537	3299		499514	5284		499543	1672		499426	2017		499451	5763		499452	1808		499547	1803		499525	1797		499438	1908		499476	1905
504414	1527		504471	5959		504485	1715		504395	4166		504436	5530		504423	6101		504597	1706		504551	3351		504500	5332		504546	1687		504422	2038		504473	5790		504458	1831		504534	1835		504519	1816		504449	1933		504471	1927
509399	1539		509482	5988		509495	1740		509396	4190		509448	5573		509420	6106		509576	1715		509525	3398		509510	5381		509547	1703		509426	2068		509464	5852		509461	1829		509550	1848		509522	1832		509466	1946		509482	1946
514396	1550		514482	6016		514494	1740		514411	4241		514437	5592		514423	6136		514597	1735		514552	3460		514533	5420		514548	1728		514423	2083		514475	5895		514463	1853		514542	1893		514544	1848		514466	1963		514504	1966
519391	1552		519483	6033		519490	1744		519414	4274		519458	5647		519441	6201		519610	1755		519539	3479		519519	5458		519549	1724		519435	2110		519458	5949		519448	1878		519567	1902		519544	1860		519460	1996		519490	1976
524391	1576		524484	6065		524498	1785		524394	4302		524469	5665		524431	6228		524592	1775		524538	3554		524514	5526		524553	1751		524443	2128		524477	6005		524449	1877		524557	1947		524552	1887		524466	2010		524481	1993
529388	1576		529472	6066		529508	1796		529391	4340		529471	5698		529429	6242		529591	1791		529554	3595		529522	5539		529555	1777		529434	2163		529475	6004		529452	1896		529560	1963		529560	1894		529483	2044		529490	2015
534400	1603		534459	6095		534508	1818		534402	4372		534478	5712		534433	6265		534591	1801		534540	3624		534529	5570		534563	1799		534442	2195		534486	6052		534454	1920		534577	1987		534553	1918		534480	2055		534492	2031
539402	1620		539473	6099		539535	1822		539407	4414		539489	5764		539428	6269		539601	1816		539552	3689		539526	5600		539561	1798		539458	2215		539497	6075		539455	1939		539573	2017		539533	1944		539490	2073		539507	2043
544399	1627		544469	6108		544508	1843		544407	4450		544495	5748		544429	6289		544599	1843		544560	3728		544534	5661		544556	1821		544462	2250		544493	6132		544452	1949		544573	2054		544565	1951		544478	2096		544524	2070
549395	1643		549454	6125		549519	1868		549405	4496		549499	5791		549426	6318		549606	1849		549561	3764		549534	5697		549572	1834		549457	2263		549498	6155		549453	1978		549589	2080		549539	1966		549488	2134		549512	2082
554405	1655		554470	6139		554513	1867		554409	4526		554504	5782		554437	6326		554600	1867		554544	3802		554527	5732		554574	1853		554453	2298		554509	6217		554463	1996		554591	2095		554555	1986		554502	2151		554513	2101
559413	1665		559501	6147		559550	1902		559425	4537		559523	5827		559440	6390		559618	1888		559536	3860		559525	5755		559571	1883		559465	2311		559487	6236		559462	2039		559586	2147		559542	2014		559506	2175		559518	2131
564416	1683		564486	6159		564524	1911		564416	4574		564518	5827		564446	6363		564616	1904		564550	3909		564520	5789		564571	1891		564473	2357		564496	6256		564489	2028		564590	2159		564544	2010		564502	2184		564505	2141
569408	1705		569491	6185		569543	1934		569424	4636		569507	5856		569441	6398		569615	1920		569553	3954		569512	5817		569577	1904		569474	2373		569519	6287		569457	2051		569587	2211		569550	2031		569521	2200		569505	2169
574419	1705		574492	6194		574544	1958		574420	4651		574513	5853		574436	6400		574611	1937		574553	3998		574522	5836		574567	1920		574462	2397		574513	6328		574463	2074		574588	2211		574549	2049		574511	2230		574505	2170
579424	1725		579495	6199		579519	1974		579439	4694		579519	5891		579455	6436		579623	1961		579547	4040		579506	5855		579566	1948		579451	2435		579509	6329		579445	2083		579587	2253		579546	2070		579501	2258		579515	2184
584425	1747		584492	6225		584535	1999		584429	4713		584541	5886		584451	6429		584631	1985		584545	4073		584512	5880		584568	1953		584470	2459		584512	6393		584464	2110		584585	2292		584559	2091		584505	2281		584512	2209
589421	1755		589490	6229		589550	2007		589439	4730		589531	5928		589452	6460		589628	1992		589547	4128		589497	5922		589563	1956		589468	2479		589519	6379		589475	2115		589579	2320		589564	2123		589516	2301		589494	2226
594427	1764		594478	6208		594552	2021		594431	4763		594526	5926		594465	6471		594626	2007		594528	4156		594501	5947		594582	1997		594467	2515		594515	6422		594487	2130		594599	2354		594550	2126		594515	2308		594504	2241
599435	1777		599501	6225		599547	2048		599452	4795		599543	5931		599492	6469		599630	2031		599531	4191		599507	5966		599575	2001		599464	2551		599532	6435		599480	2155		599601	2369		599546	2154		599516	2344		599508	2254
604432	1800		604503	6241		604537	2054		604458	4822		604557	5952		604457	6469		604646	2035		604516	4225		604492	5974		604575	2014		604477	2576		604530	6447		604480	2168		604593	2403		604569	2169		604505	2364		604510	2271
609425	1797		609496	6235		609542	2074		609443	4851		609550	5949		609459	6470		609637	2047		609518	4247		609494	5997		609575	2043		609471	2573		609525	6494		609498	2184		609594	2455		609563	2189		609513	2389		609528	2282
614406	1831		614498	6236		614558	2094		614451	4867		614563	5973		614469	6488		614647	2082		614491	4293		614496	6029		614575	2065		614465	2627		614538	6507		614487	2221		614603	2475		614570	2199		614516	2416		614507	2305
619424	1833		619522	6266		619548	2119		619455	4883		619544	5974		619474	6501		619646	2096		619496	4356		619513	6052		619568	2072		619465	2633		619532	6516		619487	2216		619604	2507		619571	2215		619527	2426		619523	2315
624405	1837		624507	6245		624557	2131		624461	4914		624567	5996		624485	6526		624664	2113		624498	4379		624505	6056		624570	2089		624469	2676		624531	6530		624513	2231		624604	2529		624589	2225		624517	2447		624516	2339
629411	1858		629504	6232		629576	2159		629456	4940		629561	6006		629477	6500		629654	2133		629509	4423		629493	6076		629571	2104		629469	2688		629535	6571		629515	2262		629587	2574		629589	2256		629502	2457		629524	2362
634407	1872		634509	6254		634591	2170		634456	4972		634556	6022		634461	6536		634666	2153		634508	4448		634495	6110		634582	2130		634472	2735		634543	6589		634503	2277		634582	2620		634574	2272		634539	2482		634502	2377
639406	1882		639520	6243		639573	2195		639468	5003		639547	6021		639492	6550		639653	2177		639510	4469		639507	6158		639585	2143		639470	2745		639540	6601		639508	2301		639595	2649		639567	2276		639533	2529		639524	2391
644402	1899		644521	6256		644590	2201		644476	4990		644562	6026		644478	6515		644670	2195		644508	4503		644504	6148		644591	2161		644470	2767		644542	6638		644498	2295		644591	2663		644581	2318		644540	2539		644539	2415
649402	1915		649517	6261		649587	2216		649475	5030		649563	6019		649481	6529		649655	2195		649514	4542		649490	6167		649582	2182		649473	2805		649546	6625		649519	2334		649588	2710		649576	2317		649545	2548		649531	2431
654397	1923		654529	6265		654595	2237		654472	5034		654563	6041		654465	6546		654645	2217		654503	4586		654486	6188		654593	2185		654469	2817		654534	6651		654527	2339		654574	2737		654559	2346		654543	2585		654530	2440
659412	1947		659515	6253		659613	2272		659477	5037		659564	6032		659471	6558		659642	2230		659504	4608		659496	6195		659602	2211		659456	2841		659544	6646		659519	2366		659580	2780		659567	2355		659556	2607		659534	2466
664421	1952		664523	6261		664608	2260		664491	5086		664577	6041		664481	6553		664655	2254		664508	4631		664502	6206		664596	2221		664459	2878		664537	6667		664509	2373		664581	2823		664599	2383		664538	2630		664533	2476
669408	1978		669525	6277		669630	2294		669486	5119		669584	6039		669480	6540		669659	2266		669513	4692		669491	6223		669603	2244		669464	2898		669517	6667		669527	2400		669580	2847		669584	2381		669529	2656		669535	2492
674404	1996		674513	6254		674633	2324		674485	5142		674572	6040		674476	6567		674660	2293		674516	4701		674484	6202		674604	2261		674464	2925		674548	6700		674512	2424		674568	2879		674593	2408		674548	2673		674534	2518
679403	1989		679547	6257		679636	2325		679491	5107		679574	6048		679473	6580		679657	2301		679516	4738		679501	6244		679619	2276		679475	2951		679546	6678		679512	2435		679579	2899		679575	2422		679551	2695		679559	2532
684398	2018		684551	6273		684632	2351		684499	5167		684583	6051		684486	6553		684665	2330		684513	4760		684500	6258		684617	2290		684508	2980		684525	6729		684501	2456		684591	2947		684605	2442		684558	2718		684550	2550
689396	2029		689539	6252		689623	2367		689478	5163		689577	6061		689485	6561		689671	2346		689520	4807		689482	6287		689602	2311		689465	3006		689540	6702		689496	2460		689582	2960		689599	2462		689565	2746		689557	2551
694397	2037		694545	6259		694638	2380		694484	5185		694584	6066		694486	6554		694669	2362		694527	4812		694481	6278		694596	2318		694475	3038		694533	6746		694512	2502		694580	3017		694615	2469		694582	2777		694559	2574
699396	2050		699540	6237		699640	2395		699482	5197		699590	6054		699480	6553		699662	2381		699531	4847		699488	6298		699608	2353		699468	3046		699541	6759		699503	2509		699594	3038		699595	2484		699592	2783		699558	2605
704410	2077					704635	2414		704480	5230		704585	6055		704494	6548		704660	2402		704520	4866		704498	6310		704612	2367		704473	3095		704560	6761		704515	2522		704600	3100		704602	2508		704585	2812		704560	2599
709405	2081					709635	2425		709483	5241		709583	6041		709489	6571		709676	2425		709537	4916		709483	6286		709603	2375		709484	3113		709534	6777		709506	2547		709597	3110		709624	2519		709590	2829		709557	2634
714398	2095					714644	2454		714484	5248		714591	6057		714491	6548		714677	2449		714536	4910		714466	6304		714601	2382		714488	3141		714550	6760		714514	2555		714595	3155		714629	2548		714575	2862		714557	2649
719387	2104					719659	2470		719480	5244		719594	6082		719493	6548		719674	2454		719536	4944		719470	6305		719623	2405		719483	3151		719579	6787		719506	2566		719602	3170		719608	2550		719600	2875		719559	2661
724406	2115					724650	2503		724497	5256		724590	6060		724495	6528		724679	2471		724531	4974		724484	6299		724616	2440		724487	3167		724565	6774		724518	2589		724607	3220		724633	2562		724587	2893		724581	2667
729400	2125					729640	2495		729484	5288		729591	6052		729510	6551		729682	2485		729534	4973		729478	6326		729613	2429		729491	3197		729558	6762		729506	2602		729606	3265		729632	2594		729579	2919		729575	2690
734401	2139					734653	2524					734599	6067		734504	6511		734680	2506		734546	5015		734482	6317		734603	2447		734496	3232		734556	6814		734526	2629		734606	3274		734628	2598		734595	2941		734556	2706
739406	2167					739658	2547					739597	6051		739507	6537		739673	2517		739569	5045		739481	6347		739611	2472		739488	3251		739571	6795		739518	2634		739608	3325		739637	2625		739615	2968		739565	2716
744416	2162					744668	2567					744601	6056		744506	6533		744668	2549		744585	5096		744499	6340		744615	2483		744494	3265		744568	6815		744508	2663		744616	3354		744647	2644		744604	2992		744576	2732
749403	2179					749659	2590					749598	6049		749521	6554		749695	2550					749493	6360		749614	2490		749490	3304		749560	6823		749516	2676		749619	3397		749656	2667		749593	2998		749579	2757
754402	2192					754673	2609					754602	6060		754517	6520								754492	6357		754610	2517		754500	3320		754569	6834		754499	2716		754619	3422		754648	2681		754584	3027		754581	2770
759403	2211					759658	2603					759604	6059		759520	6530											759612	2531		759499	3357		759564	6817		759509	2716		759620	3460		759657	2691		759602	3034		759598	2794
764410	2228					764666	2637					764611	6067		764520	6516											764613	2554		764497	3379		764580	6809		764508	2735		764627	3485		764650	2717		764604	3087		764614	2793
769422	2228					769660	2646					769603	6065		769526	6514											769607	2567		769506	3392		769575	6808		769507	2752		769628	3514		769659	2718		769606	3097		769608	2823
774413	2248					774654	2683					774606	6059		774529	6524											774609	2598		774511	3414		774567	6816		774514	2770		774630	3544					774597	3117		774615	2832
779412	2259					779656	2684					779611	6033		779517	6518											779608	2593		779525	3441		779582	6837		779517	2766		779629	3573					779610	3126		779612	2855
784414	2271					784680	2695					784611	6006		784519	6520											784619	2622		784529	3474					784515	2797		784640	3617					784618	3152		784616	2852
789433	2274											789618	6029		789523	6497											789614	2634		789515	3472					789519	2827		789639	3651					789627	3179		789628	2896
794426	2301											794615	6037		794535	6509											794622	2642		794538	3509					794520	2839		794637	3680					794623	3213		794618	2900
799430	2317											799616	6036		799530	6512											799612	2657		799532	3539					799526	2854		799636	3715					799643	3216		799628	2916
804426	2326											804622	6043		804534	6494											804620	2673		804543	3549					804516	2892		804645	3745					804623	3236		804636	2913
809438	2336											809623	6022		809536	6481											809623	2692		809551	3560					809517	2896		809658	3783					809633	3278		809627	2934
814453	2348											814619	6020		814544	6459											814621	2712								814511	2902								814643	3302		814639	2949
819449	2362											819623	6034		819543	6467											819618	2721								819546	2926								819659	3308		819633	2967
824448	2360											824629	6021		824545	6469											824631	2738								824549	2948								824654	3312		824634	2982
829461	2383											829632	6014		829552	6472											829630	2762																	829662	3357		829658	3000
834466	2404											834632	6021		834560	6457											834628	2767																	834657	3345		834645	3016
839460	2417											839630	6011		839556	6449											839632	2789																	839662	3388		839648	3043
844462	2439											844636	6026		844542	6458											844632	2813																	844667	3399		844643	3057
849466	2434											849623	6028		849548	6450											849641	2823																	849670	3435		849669	3064
854478	2454											854623	6007		854554	6452											854653	2826																	854652	3439		854648	3069
859473	2472											859622	5990		859559	6432																													859654	3483		859646	3079
864458	2470											864627	5978		864555	6437																													864668	3492		864635	3122
869461	2487											869630	6010		869536	6447																													869674	3510		869655	3117
874474	2492											874630	5975		874551	6424																													874685	3525		874638	3137
879471	2510											879630	5988		879554	6438																													879702	3542		879655	3143
884466	2526											884644	5985		884538	6406																																884649	3157
889462	2544											889635	5969		889535	6393																																889666	3184
894474	2544											894642	5970		894545	6400																																894667	3173
899476	2553														899558	6403
904478	2560														904565	6386
909474	2602														909581	6369
914493	2583
919487	2606
924496	2619
929487	2622
934502	2655
939504	2654
944505	2664

## Sheet: Fig 3e
number of cells analysed
		/	WT	Y108H	Y108A	N176W	C179R	N183R	S186M	K189M
Experiment 1	no lamellipodia	46	16	10	9	26	36	41	42	28
	immature lamellipodia	0	20	20	18	15	2	5	4	14
	lamellipodia	0	20	15	20	8	0	0	0	5
Experiment 2	no lamellipodia	42	7	7	10	16	42	34	41	20
	immature lamellipodia	0	17	20	19	18	2	4	5	7
	lamellipodia	0	15	14	13	8	0	0	1	6
Experiment 3	no lamellipodia	42	12	6	6	13	37	32	24	24
	immature lamellipodia	0	14	21	14	23	2	1	7	16
	lamellipodia	0	13	13	12	4	0	0	2	0
relative frequencies
		/	WT	Y108H	Y108A	N176W	C179R	N183R	S186M	K189M
Experiment 1	no lamellipodia	100	28.5714	22.2222	19.1489	53.0612	94.7368	89.1304	91.3043	59.5745
	immature lamellipodia	0	35.7143	44.4444	38.2979	30.6122	5.26316	10.8696	8.69565	29.7872
	lamellipodia	0	35.7143	33.3333	42.5532	16.3265	0	0	0	10.6383
Experiment 2	no lamellipodia	100	17.9487	17.0732	23.8095	38.0952	95.4545	89.4737	87.234	60.6061
	immature lamellipodia	0	43.5897	48.7805	45.2381	42.8571	4.54545	10.5263	10.6383	21.2121
	lamellipodia	0	38.4615	34.1463	30.9524	19.0476	0	0	2.12766	18.1818
Experiment 3	no lamellipodia	100	30.7692	15	18.75	32.5	94.8718	96.9697	72.7273	60
	immature lamellipodia	0	35.8974	52.5	43.75	57.5	5.12821	3.0303	21.2121	40
	lamellipodia	0	33.3333	32.5	37.5	10	0	0	6.06061	0
means
		/	WT	Y108H	Y108A	N176W	C179R	N183R	S186M	K189M
	no lamellipodia	100	25.7631	18.0985	20.5695	41.2188	95.0211	91.8579	83.7552	60.0602
	immature lamellipodia	0	38.4005	48.575	42.4287	43.6565	4.97894	8.14206	13.5154	30.3331
	lamellipodia	0	35.8364	33.3266	37.0019	15.1247	0	0	2.72942	9.60671
SEM
		/	WT	Y108H	Y108A	N176W	C179R	N183R	S186M	K189M
	no lamellipodia	0	3.95838	2.14698	1.62411	6.13755	0.220216	2.5578	5.63778	0.299311
	immature lamellipodia	0	2.59517	2.32771	2.10959	7.77211	0.220216	2.5578	3.88903	5.43046
	lamellipodia	0	1.48164	0.47527	3.35812	2.68006	0	0	1.77523	5.27392

## Sheet: Fig 5c
Time (msec)	Fluorescence		Time (msec)	Fluorescence		Time (msec)	Fluorescence		Time (msec)	Fluorescence		Time (msec)	Fluorescence
Actin+Arp 2/3			WT			∆PPP			Y151E			R87C
0	555		0	556		518	550		915	547		463	555
4355	563		4328	535		4891	557		5288	559		4846	534
9345	550		9338	545		9819	554		10212	576		9859	548
14359	562		14340	545		14826	558		15218	566		14868	556
19369	558		19350	541		19830	559		20223	588		19877	575
24378	566		24341	551		24831	559		25226	614		24877	589
29374	560		29347	548		29830	560		30222	641		29866	614
34388	556		34349	554		34843	561		35235	684		34883	644
39390	568		39369	563		39844	569		40236	730		39880	675
44404	573		44370	561		44846	572		45238	783		44888	724
49401	573		49368	557		49852	571		50243	846		49887	774
54406	577		54370	561		54850	580		55241	918		54881	846
59422	570		59376	568		59859	588		60251	1003		59904	896
64420	573		64385	570		64857	596		65249	1093		64902	951
69434	579		69381	572		69854	603		70246	1203		69884	1006
74418	581		74380	566		74866	612		75259	1303		74899	1092
79431	583		79387	573		79875	621		80267	1429		79910	1169
84439	582		84394	578		84866	636		85262	1546		84927	1246
89430	586		89392	578		89892	657		90287	1684		89927	1338
94423	586		94394	578		94885	668		95279	1800		94926	1396
99437	598		99394	585		99896	692		100288	1919		99937	1472
104434	596		104404	591		104894	710		105289	2051		104935	1549
109418	601		109404	581		109890	732		110282	2167		109938	1630
114429	592		114387	593		114889	758		115280	2280		114944	1686
119439	605		119380	602		119904	790		120298	2374		119952	1765
124441	608		124385	601		124913	825		125306	2482		124946	1836
129471	615		129373	598		129903	852		130295	2562		129955	1891
134462	607		134392	608		134924	892		135316	2651		134967	1944
139473	625		139377	607		139922	942		140316	2735		139944	2013
144492	625		144400	614		144931	984		145325	2800		144965	2078
149493	629		149406	620		149934	1036		150327	2854		149980	2144
154503	633		154404	620		154934	1077		155330	2934		154946	2183
159494	632		159420	620		159949	1133		160345	2968		159957	2247
164506	635		164387	624		164962	1187		165356	3028		164992	2286
169501	646		169401	633		169968	1250		170363	3088		169977	2338
174487	648		174382	633		174941	1307		175334	3107		174987	2353
179470	650		179384	637		179956	1372		180348	3151		179988	2394
184479	654		184384	641		184978	1429		185374	3154		185002	2438
189483	661		189378	640		189974	1494		190366	3196		190004	2472
194475	667		194383	644		194977	1550		195370	3193		194991	2499
199467	672		199372	660		199984	1625		200377	3217		200015	2527
204466	674		204368	663		204980	1682		205372	3238		205015	2548
209472	676		209363	672		209967	1739		210359	3236		210035	2563
214469	689		214368	663		214982	1800		215374	3246		215016	2576
219465	690		219354	676		219980	1869		220378	3256		220014	2613
224479	692		224347	672		225003	1935		225397	3250		225015	2622
229483	701		229350	681		230008	1980		230404	3237		230022	2635
234467	705		234363	689		234992	2040		235388	3263		235033	2643
239457	717		239363	701		239985	2086		240378	3260		240028	2671
244452	733		244371	705		244974	2137		245366	3231		245032	2676
249464	721		249371	710		249983	2199		250376	3252		250039	2658
254461	726		254378	715		255010	2228		255403	3241		255042	2660
259464	741		259378	717		259994	2277		260388	3217		260043	2689
264465	741		264384	722		264985	2329		265378	3236		265039	2682
269479	745		269379	732		270000	2376		270392	3229		270071	2685
274477	765		274387	747		274987	2402		275379	3202		275063	2714
279481	757		279391	747		279981	2428		280374	3202		280063	2692
284485	771		284394	758		284984	2471		285379	3204		285070	2713
289494	776		289393	782		290042	2510		290433	3206		290076	2712
294489	780		294397	772		295001	2527		295392	3178		295064	2693
299492	791		299404	780		300008	2540		300400	3197		300092	2689
304484	795		304403	787		305001	2576		305396	3170		305061	2693
309501	805		309404	804		310002	2600		310394	3190		310070	2701
314514	815		314405	807		314999	2618		315392	3175		315087	2716
319512	816		319424	821		320003	2629		320397	3163		320097	2702
324510	834		324412	820		324986	2652		325378	3166		325088	2706
329518	838		329417	837		330014	2675		330406	3162		330098	2696
334517	841		334418	845		335000	2676		335392	3136		335115	2701
339517	848		339432	865		340005	2693		340397	3164		340114	2692
344513	861		344425	875		344999	2702		345391	3162		345125	2686
349525	869		349432	892		350015	2697		350408	3166		350128	2686
354528	873		354422	898		355047	2705		355439	3147		355137	2670
359530	887		359445	906		360015	2720		360408	3138		360150	2677
364523	894		364444	924		365015	2728		365406	3125		365120	2685
369528	898		369446	935		370032	2733		370424	3140		370145	2689
374541	913		374441	939		375032	2734		375426	3136		375160	2668
379548	918		379450	956		380031	2734		380424	3110		380159	2686
384552	932		384466	969		385027	2734		385420	3119		385150	2677
389542	935		389455	984		390033	2734		390427	3115		390136	2681
394549	937		394452	994		395052	2741		395445	3105		395151	2685
399547	960		399465	1008		400045	2739		400436	3101		400140	2674
404549	960		404471	1017		405042	2728		405436	3100		405154	2687
409545	969		409472	1036		410049	2736		410443	3099		410159	2667
414560	984		414479	1048		415058	2722		415449	3116		415162	2669
419560	994		419481	1063		420055	2740		420447	3126		420187	2679
424564	1010		424495	1061		425055	2726		425447	3098		425197	2662
429559	1010		429499	1079		430064	2717		430457	3105		430183	2667
434569	1020		434475	1086		435068	2709		435462	3114		435184	2657
439575	1026		439477	1106		440073	2710		440466	3089		440196	2668
444573	1042		444490	1119		445071	2723		445464	3062		445184	2671
449570	1042		449492	1126		450069	2707		450461	3077		450183	2658
454582	1061		454492	1146		455090	2710		455481	3093		455185	2670
459588	1079		459483	1158		460085	2698		460479	3093		460189	2665
464579	1088		464495	1160		465087	2710		465479	3061		465188	2653
469594	1093		469503	1172		470084	2704		470478	3072		470195	2678
474611	1096		474500	1189		475106	2700		475498	3071		475196	2658
479626	1104		479502	1197		480108	2681		480500	3075		480192	2651
484596	1123		484504	1213		485100	2680		485492	3085		485198	2641
489605	1132		489515	1219		490097	2663		490489	3098		490197	2639
494604	1145		494514	1233		495115	2658		495508	3079		495207	2658
499612	1154		499517	1245		500117	2672		500509	3064		500231	2653
504613	1159		504519	1262		505117	2665		505513	3056		505201	2633
509616	1182		509530	1275		510116	2667		510509	3058		510212	2638
514613	1190		514537	1300		515131	2666		515524	3077		515214	2634
519627	1195		519535	1299		520138	2658		520531	3059		520235	2638
524628	1207		524541	1298		525130	2667		525522	3084		525224	2650
529630	1219		529551	1326		530127	2655		530522	3066		530243	2631
534627	1231		534548	1338		535145	2649		535537	3058		535223	2638
539638	1251		539553	1346		540159	2650		540552	3045		540240	2630
544643	1259		544535	1355		545156	2656		545550	3067		545240	2636
549653	1269		549544	1375		550160	2649		550552	3051		550230	2642
554623	1285		554548	1378		555155	2628		555548	3069		555233	2647
559643	1287		559541	1393		560160	2632		560555	3054		560243	2633
564650	1304		564547	1401		565159	2646		565553	3052
569652	1312		569557	1424		570157	2632		570549	3069
574624	1320		574556	1435		575155	2648		575548	3054
579632	1336		579555	1452		580172	2638		580564	3042
584639	1338		584555	1454		585174	2629		585568	3056
589639	1362		589558	1459		590172	2640		590564	3043
594636	1373		594587	1483		595167	2633		595559	3031
599641	1380		599581	1502		600184	2624		600575	3043
604652	1396		604604	1514		605183	2624		605575	3041
609652	1402		609577	1527		610181	2623		610573	3043
614651	1418		614589	1537		615181	2627		615575	3050
619657	1424		619601	1552		620192	2625		620582	3042
624665	1439		624595	1569		625194	2613		625585	3048
629667	1455		629605	1585		630201	2625		630594	3050
634664	1456		634608	1586		635218	2625		635609	3044
639668	1471		639603	1599		640263	2619		640660	3026
644682	1490		644613	1610		645250	2604		645646	3027
649680	1489		649633	1620		650239	2626		650639	3013
654680	1518		654626	1619		655263	2612		655654	3025
659677	1525		659635	1641		660240	2610		660636	3039
664693	1531		664629	1660		665269	2607		665662	3018
669687	1543		669618	1660
674690	1553
679679	1572
684696	1581
689713	1606
694707	1608
699692	1620
704703	1631
709728	1641
714754	1656
719746	1689

## Sheet: Sup Fig 3d
Time (msec)	Fluorescence		Time (msec)	Fluorescence		Time (msec)	Fluorescence		Time (msec)	Fluorescence		Time (msec)	Fluorescence		Time (msec)	Fluorescence		Time (msec)	Fluorescence		Time (msec)	Fluorescence
Actin+Arp 2/3			WCA			WRC apo			WRC apo+ 6 Rac1			WRC A-rac1 GDP			WRC A-rac1 GNP			WRC AD-rac1 GDP			WRC AD-rac1 GNP
0	1554		0	1550		0	1554		0	1552		0	1570		0	1540		0	1561		0	1713
4261	1558		4266	1556		4254	1554		4254	1561		4266	1572		4241	1541		4261	1569		4266	1692
9263	1563		9267	1564		9249	1566		9254	1563		9263	1554		9233	1544		9264	1568		9261	1515
14270	1570		14261	1566		14238	1567		14262	1574		14263	1557		14253	1546		14267	1572		14255	1529
19275	1564		19271	1571		19246	1569		19266	1583		19263	1562		19263	1549		19248	1593		19275	1563
24279	1575		24261	1574		24239	1574		24261	1579		24273	1550		24258	1561		24252	1590		24265	1579
29283	1581		29256	1573		29258	1563		29268	1587		29274	1569		29257	1558		29250	1582		29253	1572
34267	1570		34255	1580		34257	1569		34267	1583		34261	1565		34254	1560		34260	1590		34261	1579
39283	1564		39247	1588		39254	1577		39269	1585		39262	1559		39268	1565		39259	1582		39237	1566
44282	1572		44253	1570		44250	1578		44281	1588		44270	1558		44279	1570		44251	1586		44237	1568
49274	1565		49249	1588		49259	1586		49277	1582		49269	1556		49267	1571		49253	1593		49239	1564
54275	1576		54246	1585		54272	1582		54285	1599		54269	1552		54264	1566		54252	1586		54254	1570
59294	1587		59257	1586		59266	1577		59280	1592		59284	1556		59272	1575		59260	1590		59246	1573
64279	1583		64263	1592		64267	1583		64281	1593		64291	1556		64284	1567		64256	1599		64270	1572
69271	1573		69257	1592		69252	1577		69273	1600		69289	1563		69279	1574		69256	1598		69245	1586
74268	1578		74256	1595		74251	1570		74281	1601		74280	1562		74283	1586		74264	1576		74245	1570
79285	1583		79242	1599		79225	1573		79287	1602		79291	1550		79276	1581		79252	1594		79255	1572
84286	1579		84256	1586		84252	1561		84292	1603		84293	1564		84301	1580		84263	1581		84251	1583
89282	1584		89247	1585		89251	1576		89289	1593		89288	1559		89299	1569		89244	1614		89250	1580
94279	1592		94243	1600		94245	1584		94288	1604		94291	1555		94298	1584		94242	1599		94256	1581
99288	1581		99250	1592		99251	1580		99288	1597		99293	1552		99295	1579		99252	1590		99260	1585
104292	1580		104257	1596		104237	1579		104293	1601		104290	1565		104312	1579		104252	1606		104256	1588
109276	1580		109254	1607		109248	1578		109292	1606		109317	1556		109310	1586		109251	1603		109237	1586
114271	1594		114262	1597		114249	1579		114282	1622		114288	1552		114303	1578		114251	1596		114239	1582
119283	1583		119261	1610		119259	1575		119286	1610		119291	1558		119301	1578		119257	1604		119247	1597
124285	1584		124274	1609		124254	1576		124291	1624		124306	1577		124295	1580		124259	1611		124251	1602
129286	1574		129277	1596		129254	1577		129290	1615		129310	1565		129305	1589		129260	1599		129244	1602
134282	1581		134271	1605		134259	1577		134288	1600		134298	1558		134301	1575		134259	1602		134242	1595
139285	1588		139271	1604		139261	1578		139291	1609		139297	1568		139302	1583		139262	1606		139272	1605
144296	1591		144286	1600		144257	1593		144298	1613		144310	1571		144296	1591		144260	1593		144270	1595
149307	1593		149294	1611		149254	1583		149294	1612		149308	1573		149310	1595		149265	1603		149266	1598
154304	1596		154293	1610		154280	1586		154300	1614		154320	1572		154304	1585		154260	1605		154306	1605
159287	1590		159287	1611		159274	1581		159298	1616		159324	1568		159304	1581		159263	1602		159261	1611
164301	1590		164290	1612		164267	1582		164303	1633		164314	1570		164300	1589		164263	1599		164263	1600
169304	1603		169295	1613		169297	1589		169299	1620		169334	1581		169316	1584		169268	1610		169262	1613
174307	1601		174306	1616		174261	1584		174303	1623		174351	1575		174315	1584		174266	1597		174254	1613
179307	1588		179305	1628		179286	1586		179309	1622		179339	1583		179317	1594		179270	1601		179259	1610
184304	1597		184293	1631		184297	1587		184304	1619		184341	1586		184307	1591		184270	1607		184266	1620
189306	1592		189316	1606		189298	1591		189302	1631		189356	1586		189316	1597		189277	1610		189273	1618
194306	1604		194311	1625		194282	1596		194290	1624		194349	1596		194328	1575		194279	1605		194264	1610
199308	1594		199308	1624		199302	1582		199300	1641		199347	1580		199324	1587		199279	1620		199279	1617
204297	1597		204308	1635		204289	1582		204295	1647		204336	1577		204325	1590		204285	1619		204279	1624
209297	1600		209319	1627		209296	1586		209295	1642		209349	1584		209326	1591		209284	1605		209276	1630
214303	1608		214316	1650		214294	1597		214305	1646		214362	1586		214339	1579		214286	1621		214274	1644
219307	1611		219323	1648		219319	1593		219305	1644		219369	1603		219339	1592		219286	1626		219269	1617
224310	1618		224292	1647		224289	1586		224310	1660		224360	1586		224342	1603		224286	1619		224271	1643
229302	1615		229297	1651		229300	1589		229310	1655		229356	1594		229335	1604		229287	1614		229281	1620
234304	1605		234305	1644		234293	1604		234317	1664		234358	1596		234354	1600		234289	1624		234283	1632
239310	1610		239284	1665		239298	1589		239325	1666		239358	1598		239352	1605		239291	1614		239274	1636
244311	1614		244282	1657		244313	1599		244286	1663		244384	1600		244353	1605		244288	1632		244286	1646
249309	1607		249290	1664		249308	1601		249301	1669		249372	1618		249362	1602		249289	1621		249283	1637
254309	1627		254282	1666		254304	1611		254318	1680		254387	1582		254364	1595		254289	1614		254284	1657
259315	1606		259275	1682		259315	1609		259313	1675		259380	1601		259363	1600		259289	1633		259287	1662
264298	1610		264279	1688		264323	1609		264300	1687		264384	1599		264372	1598		264293	1646		264279	1648
269300	1628		269281	1690		269305	1617		269316	1684		269381	1606		269384	1598		269292	1631		269282	1660
274299	1622		274297	1696		274332	1613		274315	1704		274409	1604		274388	1606		274296	1620		274286	1664
279300	1629		279278	1711		279323	1623		279333	1701		279392	1613		279386	1599		279293	1641		279279	1657
284303	1625		284291	1720		284325	1627		284321	1714		284392	1610		284399	1611		284300	1650		284292	1667
289303	1637		289288	1733		289320	1620		289334	1721		289398	1608		289393	1619		289295	1643		289287	1679
294298	1639		294296	1736		294346	1626		294340	1744		294376	1620		294397	1614		294297	1642		294311	1671
299301	1630		299300	1745		299329	1634		299331	1752		299403	1613		299404	1612		299298	1653		299302	1685
304308	1645		304302	1758		304335	1637		304328	1741		304386	1615		304399	1619		304294	1650		304315	1682
309308	1641		309290	1764		309346	1650		309321	1760		309393	1611		309398	1616		309304	1656		309304	1694
314309	1649		314301	1784		314350	1644		314344	1791		314397	1605		314405	1636		314300	1664		314315	1688
319302	1648		319318	1803		319343	1631		319334	1795		319411	1620		319394	1625		319299	1656		319318	1685
324313	1646		324308	1820		324351	1642		324345	1814		324413	1623		324391	1618		324300	1658		324318	1684
329313	1649		329305	1832		329355	1637		329345	1834		329406	1637		329408	1616		329305	1657		329288	1699
334310	1648		334316	1848		334359	1639		334342	1845		334414	1629		334389	1631		334301	1673		334301	1704
339290	1648		339320	1891		339369	1648		339352	1850		339416	1626		339401	1627		339292	1668		339299	1708
344298	1669		344319	1903		344360	1638		344350	1891		344420	1630		344395	1625		344293	1682		344309	1721
349298	1665		349318	1922		349379	1639		349343	1914		349431	1635		349402	1638		349298	1675		349306	1715
354297	1674		354321	1948		354383	1657		354340	1932		354425	1636		354395	1636		354302	1674		354322	1716
359299	1672		359334	1978		359378	1651		359365	1955		359435	1640		359400	1634		359295	1691		359318	1737
364297	1688		364335	2019		364379	1652		364352	1993		364441	1645		364402	1636		364295	1689		364324	1746
369303	1679		369334	2046		369392	1667		369340	2010		369441	1643		369397	1643		369314	1699		369324	1746
374300	1680		374335	2067		374384	1660		374347	2046		374434	1648		374404	1648		374309	1685		374307	1755
379302	1681		379349	2114		379410	1664		379360	2077		379446	1651		379386	1635		379314	1638		379332	1757
384304	1687		384344	2131		384396	1658		384348	2117		384448	1645		384394	1649		384323	1649		384339	1776
389312	1687		389344	2200		389392	1671		389362	2158		389438	1656		389412	1647		389317	1648		389334	1783
394313	1694		394347	2218		394407	1671		394368	2202		394437	1667		394404	1644		394330	1647		394329	1795
399313	1701		399366	2265		399421	1675		399346	2240		399440	1672		399399	1647		399325	1650		399346	1799
404315	1689		404366	2314		404395	1688		404352	2280		404444	1674		404409	1651		404325	1644		404329	1811
409313	1696		409367	2361		409416	1681		409352	2330		409433	1682		409421	1662		409343	1668		409356	1828
414310	1693		414361	2415		414419	1681		414353	2387		414460	1684		414415	1665		414327	1669		414334	1826
419316	1704		419377	2480		419418	1683		419369	2419		419446	1681		419420	1660		419331	1673		419341	1837
424319	1700		424373	2516		424421	1695		424375	2469		424454	1686		424436	1668		424336	1677		424341	1865
429320	1713		429373	2582		429425	1692		429377	2537		429454	1692		429442	1669		429320	1683		429352	1882
434317	1703		434360	2618		434439	1688		434392	2581		434429	1703		434438	1666		434317	1691		434334	1890
439317	1713		439370	2684		439425	1689		439399	2642		439437	1703		439458	1680		439309	1688		439345	1918
444316	1719		444378	2750		444446	1690		444397	2715		444430	1697		444440	1672		444317	1697		444356	1924
449319	1718		449365	2814		449433	1694		449386	2773		449429	1708		449449	1681		449315	1702		449354	1945
454318	1718		454368	2869		454419	1704		454395	2827		454452	1712		454451	1679		454327	1722		454356	1955
459317	1723		459379	2946		459412	1702		459392	2893		459442	1721		459439	1691		459324	1722		459362	1975
464314	1723		464398	3016		464401	1718		464414	2954		464443	1733		464452	1703		464330	1712		464375	1995
469317	1727		469390	3080		469399	1710		469401	3029		469455	1729		469457	1698		469338	1725		469363	2013
474324	1728		474378	3142		474431	1711		474389	3092		474459	1738		474455	1704		474338	1736		474382	2038
479316	1732		479394	3207		479410	1707		479386	3150		479452	1735		479462	1708		479330	1754		479363	2058
484319	1745		484402	3277		484409	1713		484395	3223		484468	1732		484481	1719		484335	1760		484373	2108
489320	1737		489397	3347		489412	1728		489395	3321		489458	1744		489451	1730		489353	1772		489378	2107
494327	1751		494391	3398		494409	1720		494393	3374		494454	1757		494467	1718		494347	1776		494373	2156
499323	1752		499399	3460		499419	1723		499384	3443		499473	1747		499452	1725		499352	1802		499368	2144
504322	1746		504409	3544		504417	1724		504396	3503		504477	1769		504444	1731		504339	1799		504382	2188
509324	1738		509412	3596		509422	1744		509400	3568		509486	1767		509458	1747		509347	1809		509354	2228
514330	1762		514404	3679		514420	1735		514393	3641		514490	1769		514455	1744		514365	1832		514358	2255
519332	1762		519412	3737		519432	1750		519395	3701		519494	1778		519456	1750		519365	1827		519377	2295
524325	1756		524432	3796		524437	1735		524399	3778		524490	1796		524464	1761		524352	1844		524375	2330
529327	1763		529440	3875		529434	1757		529440	3849		529495	1796		529478	1769		529384	1858		529378	2351
534327	1766		534427	3914		534434	1750		534430	3900		534503	1787		534468	1760		534370	1866		534405	2407
539325	1782		539489	3969		539438	1753		539426	3968		539479	1804		539473	1787		539374	1875		539370	2438
544316	1772		544420	4036		544436	1758		544408	4028		544494	1804		544469	1796		544359	1902		544391	2498
549319	1782		549421	4134		549457	1758		549408	4101		549509	1808		549473	1810		549349	1912		549400	2542
554318	1790		554415	4167		554426	1764		554412	4170		554501	1816		554475	1805		554372	1938		554394	2577
559324	1799		559437	4231		559441	1779		559420	4206		559511	1821		559486	1816		559375	1946		559399	2625
564327	1796		564431	4282		564446	1770		564411	4277		564522	1830		564480	1816		564368	1950		564395	2669
569321	1801		569467	4330		569439	1786		569411	4339		569508	1825		569484	1840		569361	1972		569419	2715
574326	1801		574449	4363		574432	1785		574413	4403		574514	1853		574484	1832		574382	1986		574404	2766
579330	1807		579458	4444		579457	1786		579429	4433		579521	1836		579482	1867		579385	2014		579408	2832
584330	1811		584443	4497		584439	1798		584444	4508		584503	1841		584504	1878		584379	2041		584406	2884
589330	1815		589445	4524		589455	1807		589426	4560		589511	1844		589493	1885		589387	2056		589419	2943
594329	1826		594444	4577		594430	1809		594419	4606		594535	1863		594467	1879		594374	2060		594430	2991
599332	1820		599453	4632		599421	1803		599418	4673		599525	1858		599486	1901		599377	2074		599438	3047
604333	1820		604457	4659		604433	1806		604426	4710		604526	1865		604482	1918		604390	2115		604411	3135
609333	1837		609466	4743		609434	1825		609421	4741		609535	1858		609482	1919		609374	2127		609444	3164
614330	1823		614467	4762		614439	1806		614436	4790		614540	1870		614469	1954		614390	2133		614433	3235
619331	1836		619455	4811		619438	1815		619435	4864		619523	1865		619490	1953		619402	2160		619436	3307
624336	1853		624452	4853		624445	1835		624436	4920		624520	1878		624488	1963		624393	2194		624419	3359
629336	1850		629472	4880		629440	1842		629435	4933		629503	1887		629487	1984		629405	2196		629432	3420
634339	1848		634475	4909		634449	1844		634443	4955		634530	1903		634488	1996		634407	2239		634432	3498
639319	1857		639501	4945		639458	1840		639430	5011		639534	1910		639478	2015		639415	2255		639434	3560
644325	1869		644480	5002		644455	1835		644437	5027		644525	1905		644489	2030		644418	2274		644420	3585
649325	1858		649478	5013		649450	1838		649435	5086		649529	1914		649506	2041		649417	2313		649430	3691
654326	1882		654488	5098		654460	1848		654430	5120		654544	1930		654488	2064		654413	2327		654450	3737
659322	1873		659486	5064		659449	1854		659460	5130		659531	1919		659492	2076		659425	2346		659431	3817
664324	1887		664480	5111		664457	1859		664448	5199		664524	1939		664514	2095		664437	2370		664450	3880
669330	1879		669507	5143		669477	1876		669440	5210		669535	1947		669503	2130		669430	2401		669444	3925
674329	1892		674495	5178		674470	1865		674472	5241		674545	1940		674500	2141		674409	2429		674454	4000
679331	1899		679510	5211		679465	1877		679441	5273		679539	1952		679502	2169		679409	2458		679451	4051
684340	1898		684506	5256		684477	1884		684446	5300		684541	1963		684508	2189		684419	2473		684459	4100
689351	1910		689507	5253		689492	1881		689452	5310		689547	1967		689521	2209		689401	2508		689439	4165
694332	1910		694511	5269		694487	1893		694464	5338		694523	1973		694513	2240		694407	2546		694448	4250
699338	1909		699505	5313		699517	1891		699461	5356		699543	1978		699499	2245		699413	2566		699450	4293
704338	1922		704502	5337		704506	1910		704471	5397		704539	1990		704510	2290		704426	2596		704459	4355
709344	1915		709516	5385		709517	1910		709465	5428		709516	1978		709526	2297		709424	2619		709445	4406
714343	1939		714515	5360		714509	1912		714474	5428		714526	1992		714524	2333		714428	2667		714458	4462
719347	1939		719510	5387		719522	1914		719489	5449		719519	2017		719519	2389		719406	2689		719462	4497
724344	1939		724529	5401		724510	1904		724473	5486		724528	2012		724533	2411		724409	2711		724455	4564
729336	1963		729523	5429		729521	1925		729462	5502		729524	2021		729533	2414		729412	2740		729467	4608
734346	1958		734525	5450		734506	1934		734484	5549		734530	2045		734539	2444		734418	2767		734445	4671
739348	1958		739550	5437		739509	1935		739490	5566		739534	2053		739547	2474		739420	2808		739464	4723
744355	1960		744534	5482		744521	1932		744489	5577		744528	2046		744534	2500		744412	2847		744484	4749
749358	1960		749529	5494		749507	1932		749495	5585		749545	2064		749553	2543		749415	2869		749464	4806
754353	1958		754538	5516		754521	1942		754508	5609		754540	2062		754556	2574		754418	2906		754463	4859
759359	1973		759534	5524		759508	1948		759499	5605		759552	2077		759562	2602		759425	2925		759467	4896
764358	1966		764523	5515		764508	1961		764512	5628		764560	2074		764559	2621		764419	2977		764456	4925
769363	1981		769522	5548		769524	1953		769503	5631		769556	2086		769582	2683		769448	2994		769454	4957
774364	2008		774541	5580		774533	1960		774496	5663		774565	2092		774570	2704		774433	3019		774471	5011
779348	1982		779537	5552		779528	1967		779502	5683		779575	2107		779584	2735		779428	3039		779458	5049
784349	1992		784529	5597		784520	1972		784507	5669		784569	2118		784589	2772		784428	3079		784465	5084
789347	1996		789527	5583		789529	1973		789490	5693		789569	2130		789603	2815		789457	3124		789503	5134
794337	1994		794535	5596		794530	1984		794497	5714		794567	2136		794626	2851		794452	3145		794460	5159
799335	2015		799547	5598		799523	2004		799513	5717		799578	2139		799611	2884		799433	3201		799487	5221
804337	2013		804546	5608		804556	1995		804479	5738		804592	2144		804597	2917		804431	3222		804472	5226
809335	2010		809540	5625		809544	2013		809495	5738		809579	2154		809610	2948		809441	3248		809483	5285
814331	2024		814552	5642		814549	2001		814486	5756		814579	2155		814618	2985		814448	3269		814476	5320
819343	2020		819556	5653		819553	2011		819483	5764		819574	2175		819622	3015		819457	3318		819493	5345
824338	2035		824547	5663		824544	2019		824509	5723		824590	2165		824620	3063		824456	3343		824482	5361
829338	2038		829549	5629		829545	2025		829513	5796		829591	2175		829634	3092		829447	3371		829492	5368
834337	2035		834563	5668		834553	2045		834498	5786		834589	2183		834621	3126		834456	3398		834496	5412
839340	2036		839558	5672		839568	2036		839514	5809		839596	2198		839636	3160		839441	3433		839497	5445
844341	2042		844546	5654		844569	2044		844528	5825		844599	2219		844620	3225		844457	3458		844514	5452
849341	2042		849539	5663		849554	2055		849509	5803		849604	2210		849630	3245		849445	3497		849516	5480
854346	2053		854547	5708		854567	2053		854527	5786		854600	2232		854631	3279		854459	3510		854511	5523
859341	2066		859572	5711		859568	2065		859541	5820		859597	2228		859651	3323		859466	3566		859503	5508
864348	2069		864582	5684		864561	2080		864540	5828		864621	2243		864618	3373		864459	3570		864524	5554
869344	2057		869570	5668		869549	2068		869530	5792		869612	2247		869605	3391		869456	3615		869512	5553
874341	2077		874572	5692		874538	2086		874540	5816		874622	2255		874612	3438		874476	3658		874511	5602
879328	2078		879576	5700		879565	2074		879521	5821		879638	2260		879638	3472		879460	3658		879521	5606
884333	2091		884589	5683		884563	2090		884535	5812		884627	2287		884631	3519		884486	3720		884522	5611
889329	2083		889579	5695		889556	2111		889539	5831		889642	2282		889638	3537		889477	3740		889521	5643
894334	2102		894586	5719		894544	2099		894521	5822		894638	2283		894633	3602		894484	3755		894513	5659
899348	2095		899573	5707		899581	2113		899536	5816		899620	2294		899642	3633		899489	3805		899537	5649
904333	2097		904582	5692		904540	2114		904532	5837		904636	2304		904647	3663		904487	3820		904515	5691
909358	2111		909598	5692		909537	2129		909529	5861		909663	2306		909643	3697		909492	3826		909536	5700
914347	2118		914586	5698		914548	2140		914525	5858		914649	2331		914648	3735		914504	3846		914520	5714
919351	2114		919595	5697		919530	2138		919558	5855		919631	2349		919659	3779		919507	3898		919510	5738
924360	2116		924615	5719		924517	2154		924527	5839		924660	2344		924646	3808		924502	3918		924503	5759
929367	2120		929592	5693		929515	2155		929539	5841		929661	2351		929642	3832		929516	3953		929525	5749
934340	2117		934593	5706		934516	2159		934541	5856		934658	2367		934652	3885		934508	3975		934509	5789
939365	2120		939595	5688		939511	2177		939539	5853		939659	2383		939663	3925		939514	4011		939495	5791
944362	2129		944610	5694		944506	2173		944544	5849		944655	2395		944653	3964		944506	4010		944515	5782
949357	2139		949603	5688		949510	2181		949544	5849		949662	2394		949660	3975		949504	4026		949505	5830
954370	2157		954609	5700		954501	2188		954549	5855		954658	2397		954648	4019		954504	4060		954528	5809
959375	2151		959592	5703		959513	2203		959541	5853		959657	2424		959649	4046		959504	4112		959524	5815
964378	2158		964604	5724		964515	2206		964551	5833		964659	2423		964649	4072		964493	4105		964528	5822
969375	2158		969594	5699		969521	2220		969563	5852		969682	2434		969652	4108		969496	4139		969549	5829
974376	2164		974583	5704		974551	2239		974550	5839		974675	2449		974632	4152		974499	4147		974539	5862
979368	2179		979586	5688		979533	2241		979559	5852		979680	2452		979664	4183		979509	4169		979524	5871
984387	2169		984600	5707		984571	2253		984554	5846		984680	2459		984669	4222		984518	4199		984537	5841
989373	2179		989599	5705		989545	2258		989579	5833		989665	2461		989668	4249		989510	4241		989546	5841
994378	2185		994593	5702		994540	2268		994575	5833		994657	2481		994658	4299		994501	4242		994539	5860
999373	2206		999609	5672		999540	2270		999574	5868		999659	2491		999663	4311		999511	4258		999540	5854
1004384	2190		1004587	5692		1004543	2279		1004572	5846		1004647	2506		1004665	4317		1004521	4307		1004543	5845
1009372	2206		1009613	5667		1009553	2279		1009579	5840		1009644	2507		1009665	4354		1009532	4325		1009539	5867
1014387	2207		1014627	5648		1014559	2293		1014588	5827		1014646	2522		1014659	4385		1014542	4324		1014581	5883
1019398	2214		1019593	5708		1019553	2293		1019572	5802		1019643	2541		1019666	4403		1019530	4359		1019569	5886
1024391	2217		1024603	5710		1024568	2319		1024594	5846		1024652	2538		1024690	4459		1024543	4359		1024558	5872
1029388	2224		1029617	5692		1029580	2317		1029582	5813		1029649	2540		1029672	4482		1029541	4393		1029572	5889
1034394	2235		1034609	5682		1034587	2322		1034582	5836		1034647	2568		1034676	4490		1034537	4403		1034565	5886
1039371	2232		1039626	5673		1039575	2327		1039593	5816		1039657	2585		1039688	4518		1039524	4435		1039552	5896
1044394	2243		1044614	5659		1044582	2342		1044587	5851		1044653	2585		1044694	4548		1044539	4462		1044559	5902
1049383	2246		1049625	5670		1049579	2346		1049588	5813		1049652	2607		1049691	4575		1049527	4489		1049571	5922
1054391	2232		1054617	5687		1054581	2359		1054604	5833		1054650	2613		1054676	4602		1054544	4489		1054560	5884
1059391	2284		1059616	5662		1059600	2365		1059590	5809		1059652	2614		1059678	4624		1059538	4494		1059564	5897
1064395	2262		1064602	5672		1064570	2364		1064593	5799		1064658	2621		1064698	4640		1064555	4502		1064562	5920
1069380	2282		1069620	5651		1069583	2384		1069598	5792		1069657	2647		1069705	4652		1069551	4522		1069559	5931
1074398	2286		1074621	5647		1074573	2390		1074597	5826		1074655	2624		1074714	4697		1074539	4542		1074582	5930
1079394	2291		1079638	5658		1079566	2386		1079596	5828		1079654	2650		1079700	4703		1079521	4582		1079577	5906
1084386	2294		1084625	5685		1084587	2393		1084597	5814		1084679	2656		1084705	4746		1084558	4593		1084566	5941
1089398	2305		1089639	5675		1089593	2402		1089595	5830		1089673	2673		1089712	4758		1089547	4627		1089577	5900
1094418	2307		1094648	5655		1094581	2412		1094615	5784		1094690	2664		1094704	4791		1094551	4637		1094583	5908
1099388	2318		1099640	5659		1099576	2410		1099627	5793		1099683	2694		1099705	4801		1099540	4647		1099576	5914
1104414	2324		1104631	5650		1104586	2420		1104610	5783		1104686	2691		1104724	4808		1104579	4655		1104578	5898
1109432	2316		1109649	5637		1109602	2443		1109624	5786		1109693	2701		1109724	4824		1109564	4659		1109569	5892
1114426	2320		1114665	5631		1114578	2440		1114634	5780		1114707	2730		1114721	4857		1114556	4670		1114580	5905
1119433	2336		1119658	5660		1119590	2453		1119637	5792		1119699	2730		1119724	4879		1119557	4692		1119586	5892
1124426	2347		1124669	5635		1124586	2475		1124628	5777		1124701	2728		1124723	4900		1124576	4723		1124584	5909
1129415	2348		1129665	5629		1129602	2470		1129619	5783		1129707	2740		1129743	4918		1129578	4697		1129587	5895
1134433	2341		1134682	5640		1134603	2471		1134598	5768		1134715	2770		1134742	4963		1134577	4739		1134594	5896
1139435	2357		1139669	5621		1139603	2488		1139622	5782		1139728	2776		1139734	4969		1139578	4761		1139605	5902
1144432	2350		1144671	5624		1144598	2483		1144609	5774		1144716	2771		1144731	4974		1144576	4763		1144591	5914
1149437	2357		1149682	5616		1149605	2492		1149639	5767		1149686	2777		1149752	4980		1149591	4764		1149607	5903
1154448	2373		1154693	5628		1154618	2515		1154614	5754		1154691	2798		1154759	5004		1154583	4787		1154608	5909
1159424	2363		1159686	5616		1159593	2506		1159615	5781		1159704	2811		1159751	5033		1159582	4796
1164430	2392		1164692	5609		1164617	2523		1164613	5775		1164696	2821		1164750	5045		1164590	4816
1169439	2383		1169704	5636		1169627	2533		1169605	5746		1169695	2836		1169759	5070		1169601	4828
1174443	2395		1174692	5623		1174631	2549		1174613	5750		1174691	2821		1174771	5068		1174591	4841
1179450	2394		1179733	5604		1179631	2558					1179707	2854		1179774	5088		1179592	4821
1184452	2405					1184613	2549					1184704	2851		1184758	5088		1184571	4869
1189447	2403					1189629	2549					1189710	2868		1189778	5109		1189572	4868
1194437	2411					1194640	2561					1194729	2860		1194776	5116		1194589	4893
1199460	2411					1199649	2573					1199742	2902		1199784	5146		1199571	4874
1204460	2421											1204741	2890		1204765	5160		1204565	4887
1209452	2437											1209739	2908		1209785	5162		1209584	4897
1214476	2448														1214791	5190		1214585	4905
1219466	2432														1219780	5185		1219581	4902
1224467	2448																	1224587	4919
1229454	2449																	1229564	4945
1234444	2463																	1234590	4964
																		1239597	4960
																		1244590	5005
																		1249592	5011
																		1254596	4976
																		1259595	4993
																		1264599	4992

## Sheet: Sup Fig 3e
volume	OD280		volume	OD280		volume	OD280		volume	OD280
Rac1 QP GDP			Rac1 QP GTP			Rac1 P29S GDP			Rac1 P29S GTP
18.001	-1.28038		18.001	-0.706308		18	0.0321957		18	-0.65569
18.009	-1.25015		18.002	-0.706001		18.002	0.0346181		18.002	-0.656494
18.017	-1.21772		18.004	-0.706676		18.003	0.0369336		18.004	-0.65738
18.026	-1.18579		18.006	-0.706453		18.005	0.0393858		18.005	-0.658709
18.034	-1.15343		18.007	-0.705398		18.007	0.041458		18.007	-0.659873
18.042	-1.12037		18.009	-0.704377		18.008	0.0428272		18.009	-0.660315
18.05	-1.08824		18.011	-0.704889		18.01	0.0446244		18.01	-0.660708
18.059	-1.05517		18.012	-0.705021		18.012	0.046505		18.012	-0.6609
18.067	-1.02478		18.014	-0.705843		18.013	0.0485008		18.013	-0.66163
18.075	-0.989585		18.016	-0.705993		18.015	0.0508306		18.015	-0.661901
18.084	-0.952122		18.017	-0.706216		18.017	0.0531338		18.017	-0.661928
18.092	-0.917317		18.019	-0.707164		18.018	0.0559869		18.018	-0.662537
18.1	-0.882454		18.02	-0.707158		18.02	0.0586819		18.02	-0.66259
18.108	-0.846698		18.022	-0.708014		18.022	0.0604069		18.022	-0.661835
18.117	-0.812533		18.024	-0.707969		18.023	0.062015		18.023	-0.66145
18.125	-0.776169		18.025	-0.708718		18.025	0.0637531		18.025	-0.661725
18.133	-0.740723		18.027	-0.709475		18.026	0.0654386		18.027	-0.662429
18.141	-0.704603		18.029	-0.709402		18.028	0.0666619		18.028	-0.663354
18.15	-0.668023		18.03	-0.711209		18.03	0.0684412		18.03	-0.663757
18.158	-0.633717		18.032	-0.712143		18.031	0.0701881		18.032	-0.663866
18.166	-0.600968		18.034	-0.711753		18.033	0.0712244		18.033	-0.664092
18.175	-0.566493		18.035	-0.711411		18.035	0.0723807		18.035	-0.663543
18.183	-0.53037		18.037	-0.712929		18.036	0.0738714		18.037	-0.66404
18.191	-0.494197		18.039	-0.713132		18.038	0.0763198		18.038	-0.664555
18.199	-0.458909		18.04	-0.713042		18.04	0.0780549		18.04	-0.66479
18.208	-0.424785		18.042	-0.712229		18.041	0.0795996		18.042	-0.664237
18.216	-0.389305		18.044	-0.711247		18.043	0.0817232		18.043	-0.664286
18.224	-0.355334		18.045	-0.712259		18.045	0.0829418		18.045	-0.664044
18.232	-0.321127		18.047	-0.71333		18.046	0.0845336		18.047	-0.663404
18.241	-0.287036		18.049	-0.712977		18.048	0.0858727		18.048	-0.662362
18.249	-0.252591		18.05	-0.712031		18.05	0.0874865		18.05	-0.660995
18.257	-0.215806		18.052	-0.71176		18.051	0.0893959		18.052	-0.661402
18.265	-0.184743		18.054	-0.71195		18.053	0.0908863		18.053	-0.661863
18.274	-0.151838		18.055	-0.712542		18.055	0.0920517		18.055	-0.661492
18.282	-0.116694		18.057	-0.712274		18.056	0.0936331		18.057	-0.661328
18.29	-0.0819857		18.059	-0.712377		18.058	0.0963906		18.058	-0.66073
18.299	-0.050118		18.06	-0.71307		18.06	0.0983276		18.06	-0.660254
18.307	-0.0182631		18.062	-0.713202		18.061	0.100514		18.062	-0.661302
18.315	0.0136421		18.063	-0.712947		18.063	0.101341		18.063	-0.662614
18.323	0.0429163		18.065	-0.711934		18.065	0.10218		18.065	-0.663469
18.332	0.0729433		18.067	-0.711765		18.066	0.103749		18.067	-0.663803
18.34	0.102852		18.068	-0.712159		18.068	0.105503		18.068	-0.663656
18.348	0.134207		18.07	-0.712005		18.069	0.105974		18.07	-0.663623
18.356	0.159478		18.072	-0.712326		18.071	0.10658		18.072	-0.664019
18.365	0.184399		18.073	-0.712703		18.073	0.107428		18.073	-0.66542
18.373	0.211587		18.075	-0.712533		18.074	0.108016		18.075	-0.666052
18.381	0.238135		18.077	-0.713187		18.076	0.109647		18.076	-0.667335
18.39	0.263218		18.078	-0.712855		18.078	0.110096		18.078	-0.666485
18.398	0.286675		18.08	-0.712066		18.079	0.111024		18.08	-0.665886
18.406	0.313272		18.082	-0.712056		18.081	0.112169		18.081	-0.666005
18.414	0.33636		18.083	-0.712791		18.083	0.11296		18.083	-0.666972
18.423	0.357746		18.085	-0.713443		18.084	0.114549		18.085	-0.667049
18.431	0.377258		18.087	-0.712699		18.086	0.116101		18.086	-0.6671
18.439	0.400509		18.088	-0.712536		18.088	0.116069		18.088	-0.667597
18.447	0.421537		18.09	-0.713049		18.089	0.116751		18.09	-0.667479
18.456	0.438103		18.092	-0.713977		18.091	0.118471		18.091	-0.667907
18.464	0.456698		18.093	-0.714406		18.093	0.119159		18.093	-0.668656
18.472	0.474943		18.095	-0.715343		18.094	0.119713		18.095	-0.669794
18.48	0.491608		18.097	-0.71492		18.096	0.120978		18.096	-0.668695
18.489	0.506389		18.098	-0.714746		18.098	0.12128		18.098	-0.668136
18.497	0.523202		18.1	-0.715072		18.099	0.122244		18.1	-0.668291
18.505	0.537162		18.102	-0.714698		18.101	0.123349		18.101	-0.668388
18.514	0.551955		18.103	-0.714676		18.103	0.124046		18.103	-0.66673
18.522	0.565491		18.105	-0.714553		18.104	0.124993		18.105	-0.667846
18.53	0.576172		18.106	-0.714316		18.106	0.126239		18.106	-0.667952
18.538	0.590574		18.108	-0.713812		18.108	0.126658		18.108	-0.668285
18.547	0.601204		18.11	-0.713557		18.109	0.127349		18.11	-0.668317
18.555	0.612087		18.111	-0.713631		18.111	0.127157		18.111	-0.669392
18.563	0.620169		18.113	-0.713355		18.113	0.127313		18.113	-0.668511
18.571	0.628452		18.115	-0.712481		18.114	0.128712		18.115	-0.668185
18.58	0.632291		18.116	-0.711917		18.116	0.13042		18.116	-0.66794
18.588	0.634537		18.118	-0.711731		18.117	0.131799		18.118	-0.668519
18.596	0.636209		18.12	-0.710532		18.119	0.133094		18.12	-0.668326
18.605	0.638027		18.121	-0.709396		18.121	0.132831		18.121	-0.668097
18.613	0.63918		18.123	-0.709724		18.122	0.133172		18.123	-0.666863
18.621	0.637697		18.125	-0.710219		18.124	0.133365		18.125	-0.667176
18.629	0.634529		18.126	-0.710582		18.126	0.132968		18.126	-0.666431
18.638	0.631483		18.128	-0.710641		18.127	0.134854		18.128	-0.666785
18.646	0.629019		18.13	-0.709646		18.129	0.134752		18.13	-0.666855
18.654	0.624871		18.131	-0.708862		18.131	0.135662		18.131	-0.667101
18.662	0.621983		18.133	-0.709105		18.132	0.136257		18.133	-0.668811
18.671	0.620131		18.135	-0.709103		18.134	0.136684		18.134	-0.669196
18.679	0.616946		18.136	-0.709067		18.136	0.13638		18.136	-0.669268
18.687	0.610116		18.138	-0.709109		18.137	0.137835		18.138	-0.669384
18.696	0.606308		18.14	-0.709198		18.139	0.138907		18.139	-0.669866
18.704	0.600134		18.141	-0.709268		18.141	0.138907		18.141	-0.670149
18.712	0.591785		18.143	-0.708784		18.142	0.139314		18.143	-0.670665
18.72	0.5804		18.145	-0.708604		18.144	0.139109		18.144	-0.670549
18.729	0.571532		18.146	-0.708872		18.146	0.139813		18.146	-0.670785
18.737	0.560255		18.148	-0.709889		18.147	0.140361		18.148	-0.671051
18.745	0.548344		18.149	-0.710731		18.149	0.140161		18.149	-0.670624
18.753	0.532727		18.151	-0.710658		18.151	0.13976		18.151	-0.670691
18.762	0.517537		18.153	-0.710577		18.152	0.14025		18.153	-0.670931
18.77	0.503056		18.154	-0.710479		18.154	0.139803		18.154	-0.670511
18.778	0.484628		18.156	-0.709888		18.156	0.140839		18.156	-0.670597
18.786	0.469661		18.158	-0.70901		18.157	0.141673		18.158	-0.670878
18.795	0.455175		18.159	-0.70835		18.159	0.141237		18.159	-0.670645
18.803	0.438252		18.161	-0.708024		18.16	0.141527		18.161	-0.67163
18.811	0.417901		18.163	-0.708064		18.162	0.141765		18.163	-0.672452
18.82	0.398851		18.164	-0.708192		18.164	0.141249		18.164	-0.672601
18.828	0.378301		18.166	-0.707757		18.165	0.141197		18.166	-0.670871
18.836	0.360238		18.168	-0.707681		18.167	0.140712		18.168	-0.670482
18.844	0.34015		18.169	-0.708273		18.169	0.139506		18.169	-0.671628
18.853	0.318777		18.171	-0.708539		18.17	0.140231		18.171	-0.671509
18.861	0.295813		18.173	-0.708579		18.172	0.141302		18.173	-0.67123
18.869	0.272287		18.174	-0.709314		18.174	0.141029		18.174	-0.671219
18.877	0.248748		18.176	-0.709221		18.175	0.140016		18.176	-0.67116
18.886	0.225389		18.178	-0.708595		18.177	0.139799		18.178	-0.671148
18.894	0.203736		18.179	-0.70936		18.179	0.139617		18.179	-0.671638
18.902	0.177937		18.181	-0.710867		18.18	0.139207		18.181	-0.672529
18.911	0.15442		18.183	-0.711411		18.182	0.138551		18.183	-0.673441
18.919	0.128216		18.184	-0.71132		18.184	0.138053		18.184	-0.673323
18.927	0.105178		18.186	-0.71156		18.185	0.136932		18.186	-0.674392
18.935	0.0831779		18.188	-0.711495		18.187	0.135791		18.188	-0.675227
18.944	0.0595557		18.189	-0.710958		18.189	0.135199		18.189	-0.676151
18.952	0.0353378		18.191	-0.711639		18.19	0.134825		18.191	-0.676229
18.96	0.00968444		18.192	-0.712236		18.192	0.13516		18.193	-0.677027
18.968	-0.0134965		18.194	-0.712644		18.194	0.135743		18.194	-0.676708
18.977	-0.0403563		18.196	-0.712831		18.195	0.136208		18.196	-0.677693
18.985	-0.0638933		18.197	-0.713071		18.197	0.135445		18.197	-0.678863
18.993	-0.0895817		18.199	-0.713498		18.199	0.134637		18.199	-0.679322
19.001	-0.113483		18.201	-0.714361		18.2	0.133637		18.201	-0.679077
19.01	-0.139448		18.202	-0.715055		18.202	0.132613		18.202	-0.679831
19.018	-0.166826		18.204	-0.715846		18.203	0.131396		18.204	-0.680538
19.026	-0.190201		18.206	-0.716438		18.205	0.129934		18.206	-0.682105
19.035	-0.213911		18.207	-0.716648		18.207	0.129222		18.207	-0.682994
19.043	-0.241536		18.209	-0.717006		18.208	0.128445		18.209	-0.684218
19.051	-0.268704		18.211	-0.717579		18.21	0.126675		18.211	-0.684419
19.059	-0.291423		18.212	-0.717549		18.212	0.125511		18.212	-0.684698
19.068	-0.314667		18.214	-0.716958		18.213	0.12446		18.214	-0.685426
19.076	-0.337404		18.216	-0.716849		18.215	0.123063		18.216	-0.686082
19.084	-0.362008		18.217	-0.716549		18.217	0.120922		18.217	-0.686154
19.092	-0.385025		18.219	-0.716403		18.218	0.119245		18.219	-0.686649
19.101	-0.407905		18.221	-0.7162		18.22	0.116874		18.221	-0.687112
19.109	-0.432966		18.222	-0.716069		18.222	0.114608		18.222	-0.68716
19.117	-0.454613		18.224	-0.715563		18.223	0.1132		18.224	-0.686381
19.126	-0.474927		18.226	-0.715418		18.225	0.11203		18.226	-0.685871
19.134	-0.492274		18.227	-0.715552		18.227	0.111233		18.227	-0.685695
19.142	-0.511463		18.229	-0.715741		18.228	0.110261		18.229	-0.685647
19.15	-0.529772		18.231	-0.715047		18.23	0.109474		18.231	-0.685467
19.159	-0.549159		18.232	-0.714465		18.232	0.109009		18.232	-0.685678
19.167	-0.566554		18.234	-0.714497		18.233	0.107585		18.234	-0.686518
19.175	-0.58239		18.235	-0.715061		18.235	0.105585		18.236	-0.687272
19.183	-0.597423		18.237	-0.715072		18.237	0.104279		18.237	-0.687705
19.192	-0.611894		18.239	-0.715469		18.238	0.10244		18.239	-0.687502
19.2	-0.626591		18.24	-0.715834		18.24	0.100559		18.241	-0.687399
19.208	-0.638982		18.242	-0.716639		18.242	0.099731		18.242	-0.688174
19.216	-0.65544		18.244	-0.71692		18.243	0.0988278		18.244	-0.688411
19.225	-0.669455		18.245	-0.717648		18.245	0.0977733		18.246	-0.688607
19.233	-0.682609		18.247	-0.717888		18.246	0.0962407		18.247	-0.689002
19.241	-0.69438		18.249	-0.717676		18.248	0.0943189		18.249	-0.689763
19.25	-0.706177		18.25	-0.718511		18.25	0.0928675		18.251	-0.690333
19.258	-0.716125		18.252	-0.719069		18.251	0.0912213		18.252	-0.68991
19.266	-0.726532		18.254	-0.718096		18.253	0.0885414		18.254	-0.690003
19.274	-0.735738		18.255	-0.718555		18.255	0.085154		18.255	-0.690498
19.283	-0.742114		18.257	-0.718028		18.256	0.0822817		18.257	-0.690864
19.291	-0.750858		18.259	-0.718068		18.258	0.0805732		18.259	-0.691088
19.299	-0.757692		18.26	-0.719834		18.26	0.0790993		18.26	-0.691367
19.307	-0.764542		18.262	-0.719018		18.261	0.0770677		18.262	-0.691809
19.316	-0.771873		18.264	-0.718387		18.263	0.0756459		18.264	-0.692168
19.324	-0.776806		18.265	-0.717834		18.265	0.0742889		18.265	-0.692609
19.332	-0.777817		18.267	-0.717572		18.266	0.0720532		18.267	-0.693294
19.341	-0.782514		18.269	-0.717093		18.268	0.070397		18.269	-0.693415
19.349	-0.785945		18.27	-0.717084		18.27	0.0681152		18.27	-0.692795
19.357	-0.788222		18.272	-0.718352		18.271	0.0662767		18.272	-0.692022
19.365	-0.79146		18.274	-0.718425		18.273	0.0652735		18.274	-0.692069
19.374	-0.792131		18.275	-0.718716		18.275	0.0631352		18.275	-0.691819
19.382	-0.791325		18.277	-0.71816		18.276	0.0599037		18.277	-0.691157
19.39	-0.791782		18.278	-0.718305		18.278	0.0568464		18.279	-0.690696
19.398	-0.790885		18.28	-0.718071		18.28	0.0553474		18.28	-0.690447
19.407	-0.791068		18.282	-0.718498		18.281	0.0539842		18.282	-0.690519
19.415	-0.790458		18.283	-0.719033		18.283	0.05241		18.284	-0.690993
19.423	-0.788068		18.285	-0.718952		18.285	0.0510745		18.285	-0.691451
19.431	-0.78363		18.287	-0.719804		18.286	0.0489939		18.287	-0.691671
19.44	-0.779464		18.288	-0.719808		18.288	0.0468575		18.289	-0.691314
19.448	-0.773466		18.29	-0.719017		18.289	0.0455475		18.29	-0.690742
19.456	-0.767976		18.292	-0.718654		18.291	0.0443122		18.292	-0.690723
19.465	-0.761732		18.293	-0.718213		18.293	0.0437565		18.294	-0.690682
19.473	-0.75233		18.295	-0.718117		18.294	0.0423097		18.295	-0.69108
19.481	-0.741039		18.297	-0.719552		18.296	0.0401932		18.297	-0.691067
19.489	-0.731326		18.298	-0.719946		18.298	0.0392569		18.299	-0.689739
19.498	-0.72138		18.3	-0.720657		18.299	0.038041		18.3	-0.688536
19.506	-0.710158		18.302	-0.721734		18.301	0.036354		18.302	-0.688059
19.514	-0.70169		18.303	-0.721444		18.303	0.0342206		18.304	-0.687914
19.522	-0.690988		18.305	-0.721804		18.304	0.03221		18.305	-0.688105
19.531	-0.680102		18.307	-0.722363		18.306	0.0292261		18.307	-0.688572
19.539	-0.667511		18.308	-0.722476		18.308	0.0272226		18.309	-0.68955
19.547	-0.651054		18.31	-0.722362		18.309	0.0248698		18.31	-0.689949
19.556	-0.635653		18.312	-0.72263		18.311	0.0215751		18.312	-0.690023
19.564	-0.621486		18.313	-0.722398		18.313	0.0190024		18.314	-0.690584
19.572	-0.604277		18.315	-0.72231		18.314	0.0159858		18.315	-0.690519
19.58	-0.586542		18.317	-0.722949		18.316	0.0137569		18.317	-0.689605
19.589	-0.56888		18.318	-0.723104		18.318	0.0128418		18.318	-0.688864
19.597	-0.546141		18.32	-0.723032		18.319	0.0113035		18.32	-0.688562
19.605	-0.524895		18.321	-0.723376		18.321	0.00969185		18.322	-0.68868
19.613	-0.502092		18.323	-0.723603		18.323	0.00869614		18.323	-0.689004
19.622	-0.479812		18.325	-0.723678		18.324	0.0059195		18.325	-0.689183
19.63	-0.461211		18.326	-0.724169		18.326	0.00317158		18.327	-0.689217
19.638	-0.438243		18.328	-0.724549		18.328	7.55085e-05		18.328	-0.689445
19.646	-0.416016		18.33	-0.724409		18.329	-0.00296868		18.33	-0.689659
19.655	-0.394856		18.331	-0.724493		18.331	-0.00455598		18.332	-0.68994
19.663	-0.374672		18.333	-0.724886		18.333	-0.00739899		18.333	-0.69059
19.671	-0.352026		18.335	-0.724869		18.334	-0.00992114		18.335	-0.69072
19.68	-0.329972		18.336	-0.725255		18.336	-0.0114737		18.337	-0.690545
19.688	-0.308163		18.338	-0.72545		18.337	-0.0129026		18.338	-0.689782
19.696	-0.284666		18.34	-0.725254		18.339	-0.0144417		18.34	-0.689169
19.704	-0.259247		18.341	-0.725725		18.341	-0.0158917		18.342	-0.688243
19.713	-0.229193		18.343	-0.726432		18.342	-0.0180586		18.343	-0.687969
19.721	-0.203828		18.345	-0.726816		18.344	-0.0209071		18.345	-0.687597
19.729	-0.177835		18.346	-0.72667		18.346	-0.0230641		18.347	-0.687231
19.737	-0.149149		18.348	-0.726356		18.347	-0.026135		18.348	-0.686561
19.746	-0.118706		18.35	-0.726298		18.349	-0.0278334		18.35	-0.685509
19.754	-0.0931248		18.351	-0.72667		18.351	-0.0318616		18.352	-0.685045
19.762	-0.0656669		18.353	-0.727035		18.352	-0.0337831		18.353	-0.685101
19.771	-0.0385402		18.355	-0.726486		18.354	-0.0350974		18.355	-0.685654
19.779	-0.0118474		18.356	-0.726208		18.356	-0.0386302		18.357	-0.686154
19.787	0.0175464		18.358	-0.726297		18.357	-0.0411692		18.358	-0.686365
19.795	0.0422321		18.36	-0.725959		18.359	-0.0436773		18.36	-0.687366
19.804	0.0689555		18.361	-0.72582		18.361	-0.0448296		18.362	-0.688141
19.812	0.0964746		18.363	-0.725839		18.362	-0.0481407		18.363	-0.688098
19.82	0.125604		18.364	-0.72609		18.364	-0.0515978		18.365	-0.687856
19.828	0.154671		18.366	-0.725751		18.366	-0.0555703		18.367	-0.688821
19.837	0.186729		18.368	-0.725285		18.367	-0.0582375		18.368	-0.688772
19.845	0.217857		18.369	-0.725472		18.369	-0.061109		18.37	-0.688734
19.853	0.249928		18.371	-0.725614		18.371	-0.0617687		18.372	-0.689101
19.862	0.280284		18.373	-0.726025		18.372	-0.0634008		18.373	-0.689138
19.87	0.309307		18.374	-0.726416		18.374	-0.0668146		18.375	-0.688831
19.878	0.335332		18.376	-0.726433		18.376	-0.070422		18.376	-0.688889
19.886	0.364245		18.378	-0.726101		18.377	-0.0730594		18.378	-0.688354
19.895	0.394144		18.379	-0.725361		18.379	-0.0757838		18.38	-0.688802
19.903	0.423375		18.381	-0.724624		18.38	-0.0784179		18.381	-0.68905
19.911	0.451488		18.383	-0.724108		18.382	-0.0814162		18.383	-0.689742
19.919	0.478866		18.384	-0.722865		18.384	-0.0832769		18.385	-0.689543
19.928	0.503723		18.386	-0.722985		18.385	-0.0854049		18.386	-0.690115
19.936	0.529397		18.388	-0.722548		18.387	-0.0874126		18.388	-0.689863
19.944	0.554371		18.389	-0.72159		18.389	-0.0902125		18.39	-0.690355
19.952	0.581457		18.391	-0.721354		18.39	-0.0919601		18.391	-0.690905
19.961	0.61142		18.393	-0.721431		18.392	-0.0951952		18.393	-0.690417
19.969	0.638968		18.394	-0.721434		18.394	-0.0965946		18.395	-0.690884
19.977	0.664859		18.396	-0.721559		18.395	-0.0989531		18.396	-0.690028
19.986	0.688239		18.398	-0.722255		18.397	-0.101247		18.398	-0.689255
19.994	0.713116		18.399	-0.721892		18.399	-0.104042		18.4	-0.690087
20.002	0.735408		18.401	-0.72098		18.4	-0.106785		18.401	-0.69063
20.01	0.762311		18.403	-0.719769		18.402	-0.109902		18.403	-0.690638
20.019	0.785751		18.404	-0.719133		18.404	-0.113381		18.405	-0.69006
20.027	0.810241		18.406	-0.718998		18.405	-0.116482		18.406	-0.688687
20.035	0.832805		18.407	-0.719674		18.407	-0.11879		18.408	-0.68834
20.043	0.853286		18.409	-0.719313		18.409	-0.121305		18.41	-0.688167
20.052	0.872962		18.411	-0.718364		18.41	-0.123343		18.411	-0.688659
20.06	0.892912		18.412	-0.717961		18.412	-0.125852		18.413	-0.687741
20.068	0.910901		18.414	-0.718334		18.414	-0.128941		18.415	-0.688228
20.077	0.930384		18.416	-0.718032		18.415	-0.13101		18.416	-0.68736
20.085	0.949518		18.417	-0.716948		18.417	-0.132875		18.418	-0.687348
20.093	0.966486		18.419	-0.716623		18.419	-0.135681		18.42	-0.687366
20.101	0.985172		18.421	-0.71648		18.42	-0.138544		18.421	-0.686701
20.11	1.00183		18.422	-0.717068		18.422	-0.141067		18.423	-0.687596
20.118	1.01693		18.424	-0.716805		18.423	-0.143754		18.425	-0.689298
20.126	1.03223		18.426	-0.71558		18.425	-0.145689		18.426	-0.688621
20.134	1.04737		18.427	-0.714732		18.427	-0.147464		18.428	-0.688208
20.143	1.0609		18.429	-0.715066		18.428	-0.149805		18.43	-0.688015
20.151	1.07598		18.431	-0.7147		18.43	-0.151913		18.431	-0.687898
20.159	1.0859		18.432	-0.714564		18.432	-0.1542		18.433	-0.688285
20.167	1.09664		18.434	-0.714417		18.433	-0.155935		18.435	-0.688715
20.176	1.10771		18.436	-0.714587		18.435	-0.157346		18.436	-0.689322
20.184	1.11571		18.437	-0.714408		18.437	-0.158739		18.438	-0.689549
20.192	1.12295		18.439	-0.715379		18.438	-0.160919		18.439	-0.690212
20.201	1.13014		18.441	-0.71485		18.44	-0.163355		18.441	-0.690719
20.209	1.1357		18.442	-0.714463		18.442	-0.165167		18.443	-0.689799
20.217	1.14226		18.444	-0.714671		18.443	-0.16756		18.444	-0.689097
20.225	1.14736		18.446	-0.713884		18.445	-0.169936		18.446	-0.688119
20.234	1.15153		18.447	-0.713151		18.447	-0.171292		18.448	-0.688266
20.242	1.15472		18.449	-0.712126		18.448	-0.172889		18.449	-0.687303
20.25	1.15898		18.45	-0.712105		18.45	-0.175276		18.451	-0.686601
20.258	1.15971		18.452	-0.711959		18.452	-0.177158		18.453	-0.685354
20.267	1.15771		18.454	-0.711517		18.453	-0.179081		18.454	-0.684948
20.275	1.15839		18.455	-0.711552		18.455	-0.182004		18.456	-0.685305
20.283	1.1573		18.457	-0.711241		18.457	-0.184317		18.458	-0.68603
20.292	1.15637		18.459	-0.710184		18.458	-0.186255		18.459	-0.686481
20.3	1.15259		18.46	-0.710924		18.46	-0.18905		18.461	-0.686962
20.308	1.14877		18.462	-0.71159		18.462	-0.191708		18.463	-0.68665
20.316	1.14344		18.464	-0.712125		18.463	-0.19368		18.464	-0.687499
20.325	1.13999		18.465	-0.711979		18.465	-0.195862		18.466	-0.68823
20.333	1.13332		18.467	-0.713584		18.466	-0.198686		18.468	-0.688885
20.341	1.12604		18.469	-0.71302		18.468	-0.201285		18.469	-0.688531
20.349	1.12048		18.47	-0.713222		18.47	-0.203093		18.471	-0.68831
20.358	1.1088		18.472	-0.713961		18.471	-0.204425		18.473	-0.687556
20.366	1.09699		18.474	-0.714046		18.473	-0.205565		18.474	-0.686531
20.374	1.08455		18.475	-0.714289		18.475	-0.207143		18.476	-0.686403
20.382	1.07247		18.477	-0.713403		18.476	-0.208969		18.478	-0.686092
20.391	1.05866		18.479	-0.713236		18.478	-0.211975		18.479	-0.686347
20.399	1.04323		18.48	-0.713479		18.48	-0.214219		18.481	-0.686382
20.407	1.02681		18.482	-0.713608		18.481	-0.215593		18.483	-0.686439
20.416	1.01228		18.484	-0.713548		18.483	-0.21696		18.484	-0.686168
20.424	0.994589		18.485	-0.714687		18.485	-0.219321		18.486	-0.685299
20.432	0.980612		18.487	-0.715589		18.486	-0.221344		18.488	-0.685394
20.44	0.963237		18.489	-0.716422		18.488	-0.22328		18.489	-0.686831
20.449	0.947646		18.49	-0.714883		18.49	-0.226195		18.491	-0.687016
20.457	0.928677		18.492	-0.71424		18.491	-0.227489		18.493	-0.686279
20.465	0.909162		18.493	-0.714157		18.493	-0.228301		18.494	-0.68557
20.473	0.891156		18.495	-0.71505		18.495	-0.229244		18.496	-0.685486
20.482	0.871867		18.497	-0.715116		18.496	-0.229783		18.497	-0.685142
20.49	0.853086		18.498	-0.715042		18.498	-0.23087		18.499	-0.685039
20.498	0.829399		18.5	-0.714828		18.5	-0.233295		18.501	-0.68546
20.507	0.807269		18.502	-0.714921		18.501	-0.234709		18.502	-0.685362
20.515	0.78078		18.503	-0.715533		18.503	-0.235335		18.504	-0.686353
20.523	0.758906		18.505	-0.715381		18.505	-0.236488		18.506	-0.686298
20.531	0.730245		18.507	-0.715899		18.506	-0.237444		18.507	-0.685475
20.54	0.704734		18.508	-0.716891		18.508	-0.239191		18.509	-0.686383
20.548	0.680221		18.51	-0.716927		18.509	-0.241754		18.511	-0.68728
20.556	0.649907		18.512	-0.715642		18.511	-0.243374		18.512	-0.687727
20.564	0.622155		18.513	-0.715065		18.513	-0.245493		18.514	-0.68763
20.573	0.59176		18.515	-0.714863		18.514	-0.247557		18.516	-0.688233
20.581	0.562731		18.517	-0.714542		18.516	-0.249473		18.517	-0.689215
20.589	0.534941		18.518	-0.714373		18.518	-0.251901		18.519	-0.689296
20.597	0.506041		18.52	-0.715288		18.519	-0.254063		18.521	-0.688728
20.606	0.476582		18.522	-0.715855		18.521	-0.255653		18.522	-0.687526
20.614	0.451812		18.523	-0.715603		18.523	-0.257436		18.524	-0.686409
20.622	0.424454		18.525	-0.715955		18.524	-0.259832		18.526	-0.686264
20.631	0.395761		18.527	-0.716683		18.526	-0.261519		18.527	-0.686547
20.639	0.369459		18.528	-0.718052		18.528	-0.262456		18.529	-0.68699
20.647	0.343283		18.53	-0.719458		18.529	-0.26426		18.531	-0.686627
20.655	0.316136		18.532	-0.720693		18.531	-0.266716		18.532	-0.686257
20.664	0.290912		18.533	-0.721817		18.533	-0.26755		18.534	-0.686845
20.672	0.263494		18.535	-0.721715		18.534	-0.269253		18.536	-0.687573
20.68	0.234755		18.536	-0.722111		18.536	-0.271025		18.537	-0.687758
20.688	0.207294		18.538	-0.721992		18.538	-0.272933		18.539	-0.687369
20.697	0.176139		18.54	-0.721986		18.539	-0.274786		18.541	-0.687051
20.705	0.146633		18.541	-0.722307		18.541	-0.277345		18.542	-0.686264
20.713	0.118008		18.543	-0.721525		18.543	-0.278743		18.544	-0.686036
20.722	0.0895573		18.545	-0.720607		18.544	-0.279759		18.546	-0.68612
20.73	0.0590081		18.546	-0.720444		18.546	-0.281922		18.547	-0.685212
20.738	0.0284361		18.548	-0.720287		18.548	-0.28338		18.549	-0.684006
20.746	-0.00181561		18.55	-0.719526		18.549	-0.284516		18.551	-0.683783
20.755	-0.028765		18.551	-0.719602		18.551	-0.285212		18.552	-0.683935
20.763	-0.0520355		18.553	-0.719239		18.552	-0.286558		18.554	-0.68377
20.771	-0.0812374		18.555	-0.719348		18.554	-0.288841		18.556	-0.683907
20.779	-0.107278		18.556	-0.719603		18.556	-0.291098		18.557	-0.684059
20.788	-0.130071		18.558	-0.719937		18.557	-0.293494		18.559	-0.683989
20.796	-0.154934		18.56	-0.720622		18.559	-0.295339		18.56	-0.684083
20.804	-0.1828		18.561	-0.720271		18.561	-0.297295		18.562	-0.684065
20.812	-0.20625		18.563	-0.719143		18.562	-0.297774		18.564	-0.684232
20.821	-0.226126		18.565	-0.718543		18.564	-0.299772		18.565	-0.6848
20.829	-0.251198		18.566	-0.718544		18.566	-0.302543		18.567	-0.685098
20.837	-0.275214		18.568	-0.718159		18.567	-0.304107		18.569	-0.685553
20.846	-0.300958		18.57	-0.717184		18.569	-0.305328		18.57	-0.685983
20.854	-0.321475		18.571	-0.716343		18.571	-0.307679		18.572	-0.68556
20.862	-0.342668		18.573	-0.716488		18.572	-0.308031		18.574	-0.685126
20.87	-0.363696		18.575	-0.717265		18.574	-0.310029		18.575	-0.685793
20.879	-0.385678		18.576	-0.718095		18.576	-0.312153		18.577	-0.686604
20.887	-0.402152		18.578	-0.718125		18.577	-0.314033		18.579	-0.687171
20.895	-0.420775		18.579	-0.71775		18.579	-0.316714		18.58	-0.687457
20.903	-0.441009		18.581	-0.717718		18.581	-0.319433		18.582	-0.687962
20.912	-0.45261		18.583	-0.718114		18.582	-0.320803		18.584	-0.688239
20.92	-0.469731		18.584	-0.718701		18.584	-0.323391		18.585	-0.687927
20.928	-0.484768		18.586	-0.718264		18.586	-0.326372		18.587	-0.687588
20.937	-0.50038		18.588	-0.71776		18.587	-0.329419		18.589	-0.687279
20.945	-0.512632		18.589	-0.717939		18.589	-0.332377		18.59	-0.687135
20.953	-0.528908		18.591	-0.717915		18.591	-0.335036		18.592	-0.686497
20.961	-0.540375		18.593	-0.717534		18.592	-0.337037		18.594	-0.686045
20.97	-0.551676		18.594	-0.717385		18.594	-0.339471		18.595	-0.685928
20.978	-0.562464		18.596	-0.71807		18.595	-0.341137		18.597	-0.685914
20.986	-0.573133		18.598	-0.718758		18.597	-0.342755		18.599	-0.686106
20.994	-0.587202		18.599	-0.719668		18.599	-0.345478		18.6	-0.685583
21.003	-0.595489		18.601	-0.720739		18.6	-0.346832		18.602	-0.684435
21.011	-0.603216		18.603	-0.72039		18.602	-0.348668		18.604	-0.683628
21.019	-0.609668		18.604	-0.71952		18.604	-0.35102		18.605	-0.683732
21.028	-0.618509		18.606	-0.719478		18.605	-0.352886		18.607	-0.684255
21.036	-0.622045		18.608	-0.720399		18.607	-0.354331		18.609	-0.684671
21.044	-0.630067		18.609	-0.720913		18.609	-0.356888		18.61	-0.684518
21.052	-0.635284		18.611	-0.72078		18.61	-0.35864		18.612	-0.684411
21.061	-0.643309		18.613	-0.720172		18.612	-0.360897		18.614	-0.684751
21.069	-0.646806		18.614	-0.719332		18.614	-0.362664		18.615	-0.685121
21.077	-0.6473		18.616	-0.718658		18.615	-0.363978		18.617	-0.685326
21.085	-0.651334		18.618	-0.718476		18.617	-0.365795		18.618	-0.685257
21.094	-0.653315		18.619	-0.718641		18.619	-0.368029		18.62	-0.684897
21.102	-0.65593		18.621	-0.718508		18.62	-0.370086		18.622	-0.684262
21.11	-0.656543		18.622	-0.719485		18.622	-0.372429		18.623	-0.684327
21.118	-0.656267		18.624	-0.720179		18.624	-0.374377		18.625	-0.684026
21.127	-0.653702		18.626	-0.72132		18.625	-0.375113		18.627	-0.683404
21.135	-0.650168		18.627	-0.721927		18.627	-0.376313		18.628	-0.683139
21.143	-0.644876		18.629	-0.722087		18.629	-0.377672		18.63	-0.683352
21.152	-0.640714		18.631	-0.722038		18.63	-0.380161		18.632	-0.683789
21.16	-0.637184		18.632	-0.721913		18.632	-0.382951		18.633	-0.684119
21.168	-0.634104		18.634	-0.723109		18.634	-0.38519		18.635	-0.684023
21.176	-0.628696		18.636	-0.722902		18.635	-0.387161		18.637	-0.684303
21.185	-0.623242		18.637	-0.723836		18.637	-0.38798		18.638	-0.684166
21.193	-0.614944		18.639	-0.722704		18.639	-0.389051		18.64	-0.683703
21.201	-0.608725		18.641	-0.723119		18.64	-0.390769		18.642	-0.684109
21.209	-0.600349		18.642	-0.722498		18.642	-0.392339		18.643	-0.684171
21.218	-0.592841		18.644	-0.722646		18.643	-0.393954		18.645	-0.683818
21.226	-0.583476		18.646	-0.723531		18.645	-0.395964		18.647	-0.683777
21.234	-0.571698		18.647	-0.723911		18.647	-0.398152		18.648	-0.683675
21.243	-0.562023		18.649	-0.724325		18.648	-0.399668		18.65	-0.683303
21.251	-0.548631		18.651	-0.72411		18.65	-0.400576		18.652	-0.684186
21.259	-0.537652		18.652	-0.72515		18.652	-0.401209		18.653	-0.684536
21.267	-0.522903		18.654	-0.726359		18.653	-0.402099		18.655	-0.684421
21.276	-0.507757		18.656	-0.726185		18.655	-0.4031		18.657	-0.684966
21.284	-0.492588		18.657	-0.726667		18.657	-0.404555		18.658	-0.684937
21.292	-0.477385		18.659	-0.727078		18.658	-0.406176		18.66	-0.684004
21.3	-0.461594		18.661	-0.727417		18.66	-0.40737		18.662	-0.684411
21.309	-0.441588		18.662	-0.727154		18.662	-0.408381		18.663	-0.684678
21.317	-0.4257		18.664	-0.727599		18.663	-0.409079		18.665	-0.684138
21.325	-0.405825		18.665	-0.727852		18.665	-0.409842		18.667	-0.682816
21.333	-0.385568		18.667	-0.727879		18.667	-0.410799		18.668	-0.683137
21.342	-0.364384		18.669	-0.727252		18.668	-0.411357		18.67	-0.683369
21.35	-0.345846		18.67	-0.728354		18.67	-0.411806		18.672	-0.683085
21.358	-0.326067		18.672	-0.727656		18.672	-0.412115		18.673	-0.683404
21.367	-0.306258		18.674	-0.726034		18.673	-0.412502		18.675	-0.684284
21.375	-0.286163		18.675	-0.725782		18.675	-0.413006		18.677	-0.68459
21.383	-0.263701		18.677	-0.727003		18.677	-0.413263		18.678	-0.684523
21.391	-0.244961		18.679	-0.727272		18.678	-0.413831		18.68	-0.684756
21.4	-0.223147		18.68	-0.727778		18.68	-0.414208		18.681	-0.684856
21.408	-0.201553		18.682	-0.728061		18.682	-0.414008		18.683	-0.685458
21.416	-0.181157		18.684	-0.72719		18.683	-0.414471		18.685	-0.686509
21.424	-0.159343		18.685	-0.726745		18.685	-0.415264		18.686	-0.687142
21.433	-0.136344		18.687	-0.727039		18.686	-0.416106		18.688	-0.686981
21.441	-0.113451		18.689	-0.727116		18.688	-0.416906		18.69	-0.685905
21.449	-0.0918862		18.69	-0.725686		18.69	-0.417225		18.691	-0.685376
21.458	-0.0687624		18.692	-0.725628		18.691	-0.417477		18.693	-0.686281
21.466	-0.0477863		18.694	-0.725267		18.693	-0.418336		18.695	-0.686767
21.474	-0.0265698		18.695	-0.724226		18.695	-0.420188		18.696	-0.685962
21.482	-0.00603381		18.697	-0.72554		18.696	-0.421616		18.698	-0.686255
21.491	0.0129716		18.699	-0.726064		18.698	-0.423526		18.7	-0.686377
21.499	0.0361821		18.7	-0.726662		18.7	-0.424803		18.701	-0.686662
21.507	0.0554608		18.702	-0.727909		18.701	-0.4254		18.703	-0.686709
21.515	0.0765121		18.704	-0.728272		18.703	-0.426478		18.705	-0.687002
21.524	0.0954191		18.705	-0.727412		18.705	-0.427001		18.706	-0.687483
21.532	0.11546		18.707	-0.727108		18.706	-0.427442		18.708	-0.688001
21.54	0.134499		18.708	-0.725716		18.708	-0.428533		18.71	-0.688442
21.548	0.153856		18.71	-0.72536		18.71	-0.4302		18.711	-0.689567
21.557	0.171394		18.712	-0.725939		18.711	-0.431165		18.713	-0.69004
21.565	0.187871		18.713	-0.72563		18.713	-0.432398		18.715	-0.690193
21.573	0.202669		18.715	-0.725903		18.715	-0.432906		18.716	-0.689697
21.582	0.217391		18.717	-0.724292		18.716	-0.434121		18.718	-0.689922
21.59	0.231883		18.718	-0.724426		18.718	-0.435916		18.72	-0.689871
21.598	0.244449		18.72	-0.725063		18.72	-0.437623		18.721	-0.689716
21.606	0.257074		18.722	-0.726697		18.721	-0.438933		18.723	-0.690547
21.615	0.268609		18.723	-0.727007		18.723	-0.439879		18.725	-0.690917
21.623	0.280786		18.725	-0.727915		18.725	-0.441673		18.726	-0.691247
21.631	0.290992		18.727	-0.727576		18.726	-0.443252		18.728	-0.69112
21.639	0.301502		18.728	-0.72682		18.728	-0.444721		18.73	-0.691326
21.648	0.311769		18.73	-0.726993		18.729	-0.44626		18.731	-0.69142
21.656	0.32357		18.732	-0.726694		18.731	-0.446566		18.733	-0.692067
21.664	0.331535		18.733	-0.726523		18.733	-0.447221		18.735	-0.69156
21.673	0.339428		18.735	-0.727552		18.734	-0.448639		18.736	-0.691071
21.681	0.347472		18.737	-0.727337		18.736	-0.450418		18.738	-0.691828
21.689	0.356035		18.738	-0.727876		18.738	-0.451293		18.739	-0.691684
21.697	0.363677		18.74	-0.727254		18.739	-0.452985		18.741	-0.690816
21.706	0.368885		18.742	-0.7268		18.741	-0.454261		18.743	-0.690569
21.714	0.371399		18.743	-0.726179		18.743	-0.455935		18.744	-0.690565
21.722	0.374727		18.745	-0.726607		18.744	-0.457044		18.746	-0.690608
21.73	0.378893		18.747	-0.726485		18.746	-0.458512		18.748	-0.690291
21.739	0.38031		18.748	-0.726459		18.748	-0.460539		18.749	-0.692327
21.747	0.382254		18.75	-0.726264		18.749	-0.461568		18.751	-0.692956
21.755	0.379937		18.751	-0.726589		18.751	-0.462322		18.753	-0.692864
21.763	0.377533		18.753	-0.726424		18.753	-0.463802		18.754	-0.693472
21.772	0.374528		18.755	-0.726801		18.754	-0.46444		18.756	-0.693684
21.78	0.36918		18.756	-0.728472		18.756	-0.466938		18.758	-0.693229
21.788	0.364682		18.758	-0.729194		18.758	-0.468683		18.759	-0.693596
21.797	0.358487		18.76	-0.728841		18.759	-0.470107		18.761	-0.693759
21.805	0.353354		18.761	-0.72875		18.761	-0.471884		18.763	-0.694965
21.813	0.343766		18.763	-0.728674		18.763	-0.472573		18.764	-0.695216
21.821	0.335981		18.765	-0.727929		18.764	-0.474782		18.766	-0.694485
21.83	0.328815		18.766	-0.728014		18.766	-0.476092		18.768	-0.694493
21.838	0.323097		18.768	-0.727547		18.768	-0.477745		18.769	-0.695019
21.846	0.314738		18.77	-0.727066		18.769	-0.479225		18.771	-0.695092
21.854	0.306922		18.771	-0.726944		18.771	-0.479709		18.773	-0.696682
21.863	0.298307		18.773	-0.727199		18.772	-0.481039		18.774	-0.697812
21.871	0.29024		18.775	-0.72653		18.774	-0.483266		18.776	-0.697289
21.879	0.284221		18.776	-0.726212		18.776	-0.484835		18.778	-0.697398
21.888	0.275869		18.778	-0.726467		18.777	-0.485309		18.779	-0.699184
21.896	0.269594		18.78	-0.726738		18.779	-0.485152		18.781	-0.700299
21.904	0.259015		18.781	-0.72657		18.781	-0.485947		18.783	-0.700255
21.912	0.249376		18.783	-0.725959		18.782	-0.487913		18.784	-0.700735
21.921	0.238416		18.785	-0.725232		18.784	-0.489677		18.786	-0.700831
21.929	0.227527		18.786	-0.725138		18.786	-0.489871		18.788	-0.701217
21.937	0.214905		18.788	-0.725482		18.787	-0.491195		18.789	-0.701864
21.945	0.199945		18.79	-0.725793		18.789	-0.492484		18.791	-0.701475
21.954	0.183198		18.791	-0.726206		18.791	-0.493308		18.793	-0.702214
21.962	0.1679		18.793	-0.726605		18.792	-0.495151		18.794	-0.702836
21.97	0.155523		18.794	-0.726308		18.794	-0.496538		18.796	-0.702544
21.979	0.13949		18.796	-0.726166		18.796	-0.49657		18.798	-0.702697
21.987	0.124882		18.798	-0.726689		18.797	-0.49856		18.799	-0.703389
21.995	0.110411		18.799	-0.727727		18.799	-0.497821		18.801	-0.70433
22.003	0.0968363		18.801	-0.728386		18.801	-0.497866		18.802	-0.705203
22.012	0.0819644		18.803	-0.727755		18.802	-0.497891		18.804	-0.706428
22.02	0.069519		18.804	-0.727134		18.804	-0.498509		18.806	-0.707606
22.028	0.0576367		18.806	-0.726769		18.806	-0.499754		18.807	-0.70785
22.036	0.0467238		18.808	-0.726315		18.807	-0.50048		18.809	-0.707372
22.045	0.0338328		18.809	-0.726015		18.809	-0.501361		18.811	-0.708883
22.053	0.0174425		18.811	-0.726479		18.811	-0.501273		18.812	-0.710022
22.061	0.00475676		18.813	-0.727162		18.812	-0.501297		18.814	-0.710219
22.069	-0.00719963		18.814	-0.728425		18.814	-0.501881		18.816	-0.710276
22.078	-0.0222336		18.816	-0.729385		18.815	-0.503812		18.817	-0.709854
22.086	-0.0367998		18.818	-0.729266		18.817	-0.505316		18.819	-0.710172
22.094	-0.0504723		18.819	-0.729022		18.819	-0.506063		18.821	-0.710469
22.103	-0.0655275		18.821	-0.728932		18.82	-0.507239		18.822	-0.711141
22.111	-0.0792185		18.823	-0.729205		18.822	-0.507841		18.824	-0.711584
22.119	-0.0939476		18.824	-0.729559		18.824	-0.509387		18.826	-0.712416
22.127	-0.110066		18.826	-0.729262		18.825	-0.510171		18.827	-0.712787
22.136	-0.12586		18.828	-0.729689		18.827	-0.512894		18.829	-0.712816
22.144	-0.142394		18.829	-0.730104		18.829	-0.514722		18.831	-0.713503
22.152	-0.155946		18.831	-0.730431		18.83	-0.516184		18.832	-0.713819
22.16	-0.170642		18.833	-0.730388		18.832	-0.517958		18.834	-0.713562
22.169	-0.186847		18.834	-0.730127		18.834	-0.519394		18.836	-0.713889
22.177	-0.20374		18.836	-0.730057		18.835	-0.520749		18.837	-0.714422
22.185	-0.222067		18.837	-0.730465		18.837	-0.522552		18.839	-0.715035
22.194	-0.239552		18.839	-0.730984		18.839	-0.523516		18.841	-0.715128
22.202	-0.253811		18.841	-0.730568		18.84	-0.524173		18.842	-0.715433
22.21	-0.269169		18.842	-0.731079		18.842	-0.524644		18.844	-0.715803
22.218	-0.284083		18.844	-0.731368		18.844	-0.525363		18.846	-0.715598
22.227	-0.297269		18.846	-0.731503		18.845	-0.527549		18.847	-0.715875
22.235	-0.31322		18.847	-0.731409		18.847	-0.528952		18.849	-0.716682
22.243	-0.326991		18.849	-0.732192		18.849	-0.529816		18.851	-0.716632
22.251	-0.341255		18.851	-0.733056		18.85	-0.530819		18.852	-0.71682
22.26	-0.353619		18.852	-0.73474		18.852	-0.53163		18.854	-0.7173
22.268	-0.365393		18.854	-0.734865		18.854	-0.532994		18.856	-0.717788
22.276	-0.37587		18.856	-0.73556		18.855	-0.534547		18.857	-0.718264
22.284	-0.388562		18.857	-0.736443		18.857	-0.534882		18.859	-0.718557
22.293	-0.401106		18.859	-0.737771		18.858	-0.535775		18.86	-0.71842
22.301	-0.413506		18.861	-0.737945		18.86	-0.536938		18.862	-0.717823
22.309	-0.428197		18.862	-0.738367		18.862	-0.538032		18.864	-0.717049
22.318	-0.442603		18.864	-0.738292		18.863	-0.538686		18.865	-0.716873
22.326	-0.458044		18.866	-0.739635		18.865	-0.538183		18.867	-0.716767
22.334	-0.472218		18.867	-0.739927		18.867	-0.53756		18.869	-0.717222
22.342	-0.486019		18.869	-0.739348		18.868	-0.538674		18.87	-0.717927
22.351	-0.500341		18.871	-0.738458		18.87	-0.540466		18.872	-0.71814
22.359	-0.51748		18.872	-0.738702		18.872	-0.541015		18.874	-0.718738
22.367	-0.535401		18.874	-0.739202		18.873	-0.541065		18.875	-0.719813
22.375	-0.549307		18.876	-0.739945		18.875	-0.541305		18.877	-0.720148
22.384	-0.565135		18.877	-0.740666		18.877	-0.542923		18.879	-0.720281
22.392	-0.578715		18.879	-0.741487		18.878	-0.545126		18.88	-0.720396
22.4	-0.592066		18.88	-0.741157		18.88	-0.546		18.882	-0.720469
22.409	-0.604804		18.882	-0.741757		18.882	-0.546761		18.884	-0.720036
22.417	-0.617251		18.884	-0.74169		18.883	-0.547401		18.885	-0.718973
22.425	-0.63035		18.885	-0.741743		18.885	-0.548304		18.887	-0.7179
22.433	-0.642544		18.887	-0.742185		18.887	-0.549981		18.889	-0.717471
22.442	-0.652596		18.889	-0.741804		18.888	-0.551687		18.89	-0.718424
22.45	-0.660819		18.89	-0.742452		18.89	-0.552409		18.892	-0.719267
22.458	-0.67323		18.892	-0.742868		18.892	-0.55328		18.894	-0.718718
22.466	-0.684065		18.894	-0.743317		18.893	-0.554472		18.895	-0.718449
22.475	-0.698828		18.895	-0.743624		18.895	-0.555183		18.897	-0.719542
22.483	-0.714279		18.897	-0.743083		18.897	-0.556642		18.899	-0.720605
22.491	-0.729081		18.899	-0.741694		18.898	-0.557721		18.9	-0.721739
22.499	-0.742938		18.9	-0.742254		18.9	-0.558279		18.902	-0.722504
22.508	-0.757096		18.902	-0.742124		18.902	-0.559346		18.904	-0.722349
22.516	-0.77037		18.904	-0.743381		18.903	-0.560128		18.905	-0.722253
22.524	-0.784294		18.905	-0.743316		18.905	-0.56111		18.907	-0.722318
22.533	-0.801609		18.907	-0.743259		18.906	-0.561878		18.909	-0.722759
22.541	-0.815032		18.909	-0.743573		18.908	-0.562243		18.91	-0.723275
22.549	-0.827845		18.91	-0.744036		18.91	-0.5628		18.912	-0.723136
22.557	-0.839922		18.912	-0.743502		18.911	-0.563055		18.914	-0.723019
22.566	-0.850319		18.914	-0.743841		18.913	-0.563309		18.915	-0.723367
22.574	-0.861835		18.915	-0.744311		18.915	-0.563405		18.917	-0.723676
22.582	-0.873772		18.917	-0.745797		18.916	-0.563353		18.919	-0.723423
22.59	-0.886253		18.919	-0.746789		18.918	-0.563905		18.92	-0.722729
22.599	-0.898896		18.92	-0.747036		18.92	-0.564184		18.922	-0.722601
22.607	-0.911839		18.922	-0.745331		18.921	-0.564087		18.923	-0.722836
22.615	-0.922673		18.923	-0.744984		18.923	-0.564662		18.925	-0.723557
22.624	-0.935042		18.925	-0.744853		18.925	-0.566015		18.927	-0.723892
22.632	-0.947175		18.927	-0.744937		18.926	-0.567096		18.928	-0.72458
22.64	-0.958427		18.928	-0.745551		18.928	-0.566952		18.93	-0.725072
22.648	-0.971027		18.93	-0.746235		18.93	-0.567138		18.932	-0.725142
22.657	-0.984345		18.932	-0.746714		18.931	-0.568123		18.933	-0.724882
22.665	-0.997383		18.933	-0.74644		18.933	-0.568859		18.935	-0.724857
22.673	-1.01135		18.935	-0.745879		18.935	-0.569245		18.937	-0.725173
22.681	-1.02434		18.937	-0.745725		18.936	-0.570118		18.938	-0.725091
22.69	-1.03743		18.938	-0.746162		18.938	-0.571228		18.94	-0.724669
22.698	-1.04943		18.94	-0.747181		18.94	-0.571679		18.942	-0.724451
22.706	-1.06032		18.942	-0.746968		18.941	-0.571961		18.943	-0.724879
22.714	-1.07172		18.943	-0.747086		18.943	-0.571965		18.945	-0.725199
22.723	-1.0834		18.945	-0.748043		18.945	-0.572461		18.947	-0.725722
22.731	-1.09725		18.947	-0.747936		18.946	-0.573151		18.948	-0.72644
22.739	-1.1086		18.948	-0.747612		18.948	-0.574035		18.95	-0.726917
22.748	-1.12037		18.95	-0.746853		18.949	-0.575095		18.952	-0.72807
22.756	-1.13036		18.952	-0.747594		18.951	-0.576833		18.953	-0.728497
22.764	-1.13955		18.953	-0.748602		18.953	-0.577001		18.955	-0.728789
22.772	-1.14946		18.955	-0.750011		18.954	-0.577282		18.957	-0.729331
22.781	-1.16223		18.957	-0.750448		18.956	-0.578246		18.958	-0.729445
22.789	-1.17446		18.958	-0.750633		18.958	-0.57941		18.96	-0.729045
22.797	-1.18578		18.96	-0.750339		18.959	-0.579419		18.962	-0.729857
22.805	-1.19746		18.962	-0.75017		18.961	-0.579086		18.963	-0.731594
22.814	-1.2067		18.963	-0.75102		18.963	-0.579068		18.965	-0.733002
22.822	-1.21638		18.965	-0.751357		18.964	-0.579626		18.967	-0.733226
22.83	-1.22644		18.966	-0.751159		18.966	-0.5816		18.968	-0.734785
22.839	-1.23536		18.968	-0.751668		18.968	-0.583616		18.97	-0.736289
22.847	-1.24547		18.97	-0.751892		18.969	-0.584475		18.972	-0.736765
22.855	-1.25447		18.971	-0.752509		18.971	-0.585033		18.973	-0.737305
22.863	-1.26326		18.973	-0.752713		18.973	-0.585732		18.975	-0.737083
22.872	-1.27254		18.975	-0.75291		18.974	-0.586478		18.977	-0.737908
22.88	-1.28221		18.976	-0.752659		18.976	-0.586629		18.978	-0.73821
22.888	-1.29234		18.978	-0.752611		18.978	-0.587349		18.98	-0.737875
22.896	-1.30026		18.98	-0.752708		18.979	-0.589068		18.981	-0.736502
22.905	-1.3075		18.981	-0.753012		18.981	-0.588776		18.983	-0.736005
22.913	-1.3161		18.983	-0.753299		18.983	-0.589261		18.985	-0.735789
22.921	-1.32415		18.985	-0.753797		18.984	-0.589381		18.986	-0.735885
22.929	-1.33452		18.986	-0.753858		18.986	-0.589586		18.988	-0.737422
22.938	-1.34598		18.988	-0.754262		18.988	-0.590746		18.99	-0.737944
22.946	-1.35358		18.99	-0.755545		18.989	-0.591558		18.991	-0.738519
22.954	-1.36042		18.991	-0.756189		18.991	-0.592542		18.993	-0.738587
22.963	-1.36696		18.993	-0.756189		18.992	-0.59335		18.995	-0.738964
22.971	-1.37519		18.995	-0.756239		18.994	-0.594007		18.996	-0.739253
22.979	-1.38408		18.996	-0.75656		18.996	-0.594798		18.998	-0.738484
22.987	-1.39275		18.998	-0.756271		18.997	-0.594944		19	-0.738334
22.996	-1.39909		19	-0.755806		18.999	-0.596502		19.001	-0.738831
23.004	-1.40584		19.001	-0.755852		19.001	-0.596902		19.003	-0.740359
23.012	-1.4093		19.003	-0.755913		19.002	-0.597384		19.005	-0.74038
23.02	-1.41113		19.005	-0.75684		19.004	-0.598908		19.006	-0.740183
23.029	-1.41402		19.006	-0.758326		19.006	-0.599353		19.008	-0.740927
23.037	-1.41682		19.008	-0.759176		19.007	-0.600151		19.01	-0.741069
23.045	-1.42197		19.009	-0.759483		19.009	-0.600642		19.011	-0.741558
23.054	-1.42652		19.011	-0.759296		19.011	-0.601218		19.013	-0.741385
23.062	-1.42858		19.013	-0.758815		19.012	-0.601956		19.015	-0.740874
23.07	-1.43029		19.014	-0.758733		19.014	-0.602997		19.016	-0.741441
23.078	-1.43255		19.016	-0.759072		19.016	-0.603805		19.018	-0.741663
23.087	-1.4333		19.018	-0.759414		19.017	-0.605381		19.02	-0.74215
23.095	-1.43673		19.019	-0.759719		19.019	-0.606099		19.021	-0.742515
23.103	-1.44023		19.021	-0.75987		19.021	-0.607364		19.023	-0.741961
23.111	-1.44311		19.023	-0.759754		19.022	-0.608727		19.025	-0.742352
23.12	-1.44715		19.024	-0.759958		19.024	-0.610516		19.026	-0.743014
23.128	-1.44688		19.026	-0.760192		19.026	-0.612162		19.028	-0.744027
23.136	-1.44345		19.028	-0.759745		19.027	-0.613132		19.03	-0.744789
23.145	-1.44263		19.029	-0.759667		19.029	-0.614105		19.031	-0.745015
23.153	-1.44337		19.031	-0.760031		19.031	-0.615177		19.033	-0.745444
23.161	-1.4394		19.033	-0.760654		19.032	-0.61615		19.035	-0.745198
23.169	-1.43654		19.034	-0.76096		19.034	-0.617433		19.036	-0.745304
23.178	-1.43233		19.036	-0.760756		19.035	-0.617223		19.038	-0.745154
23.186	-1.42907		19.038	-0.760793		19.037	-0.61749		19.04	-0.744313
23.194	-1.42264		19.039	-0.760287		19.039	-0.618822		19.041	-0.74409
23.202	-1.41777		19.041	-0.761323		19.04	-0.61973		19.043	-0.745765
23.211	-1.41172		19.043	-0.763061		19.042	-0.619844		19.044	-0.745685
23.219	-1.40691		19.044	-0.76436		19.044	-0.620171		19.046	-0.745168
23.227	-1.40076		19.046	-0.765003		19.045	-0.620857		19.048	-0.744031
23.235	-1.39222		19.048	-0.764852		19.047	-0.62172		19.049	-0.745317
23.244	-1.38684		19.049	-0.765367		19.049	-0.622264		19.051	-0.745007
23.252	-1.38166		19.051	-0.766072		19.05	-0.622058		19.053	-0.744027
23.26	-1.37199		19.052	-0.766816		19.052	-0.621951		19.054	-0.744418
23.269	-1.35923		19.054	-0.767491		19.054	-0.622048		19.056	-0.744648
23.277	-1.34752		19.056	-0.767899		19.055	-0.622045		19.058	-0.744184
23.285	-1.33617		19.057	-0.76817		19.057	-0.622271		19.059	-0.74405
23.293	-1.32289		19.059	-0.768559		19.059	-0.622392		19.061	-0.745501
23.302	-1.30716		19.061	-0.769854		19.06	-0.623059		19.063	-0.74589
23.31	-1.28992		19.062	-0.770865		19.062	-0.623099		19.064	-0.747258
23.318	-1.26982		19.064	-0.771675		19.064	-0.624083		19.066	-0.747941
23.326	-1.24671		19.066	-0.772706		19.065	-0.625451		19.068	-0.748411
23.335	-1.22411		19.067	-0.772723		19.067	-0.626926		19.069	-0.748579
23.343	-1.20385		19.069	-0.772148		19.069	-0.628037		19.071	-0.747817
23.351	-1.18028		19.071	-0.772068		19.07	-0.628804		19.073	-0.747068
23.36	-1.15692		19.072	-0.771202		19.072	-0.629468		19.074	-0.747843
23.368	-1.12552		19.074	-0.77155		19.074	-0.629757		19.076	-0.74917
23.376	-1.09525		19.076	-0.77341		19.075	-0.630351		19.078	-0.7491
23.384	-1.06664		19.077	-0.773894		19.077	-0.63049		19.079	-0.75005
23.393	-1.0339		19.079	-0.774574		19.078	-0.630822		19.081	-0.751174
23.401	-1.00204		19.081	-0.775522		19.08	-0.631155		19.083	-0.752733
23.409	-0.970172		19.082	-0.776217		19.082	-0.631446		19.084	-0.752109
23.417	-0.930559		19.084	-0.775504		19.083	-0.631987		19.086	-0.752057
23.426	-0.888736		19.086	-0.776007		19.085	-0.632854		19.088	-0.751375
23.434	-0.847723		19.087	-0.77683		19.087	-0.633059		19.089	-0.752193
23.442	-0.801556		19.089	-0.776836		19.088	-0.632804		19.091	-0.752106
23.45	-0.753495		19.091	-0.775894		19.09	-0.632656		19.093	-0.752103
23.459	-0.702669		19.092	-0.776427		19.092	-0.633651		19.094	-0.751756
23.467	-0.645857		19.094	-0.776913		19.093	-0.634996		19.096	-0.752674
23.475	-0.587295		19.096	-0.777952		19.095	-0.635916		19.098	-0.754038
23.484	-0.525032		19.097	-0.778884		19.097	-0.636351		19.099	-0.754594
23.492	-0.457875		19.099	-0.778632		19.098	-0.636363		19.101	-0.756111
23.5	-0.394539		19.1	-0.77888		19.1	-0.636309		19.102	-0.756632
23.508	-0.325156		19.102	-0.779969		19.102	-0.636926		19.104	-0.756958
23.517	-0.250352		19.104	-0.781018		19.103	-0.636706		19.106	-0.758622
23.525	-0.172608		19.105	-0.781773		19.105	-0.636319		19.107	-0.759247
23.533	-0.0926034		19.107	-0.780723		19.107	-0.636224		19.109	-0.758716
23.541	-0.00705843		19.109	-0.780358		19.108	-0.636066		19.111	-0.758325
23.55	0.0811803		19.11	-0.780128		19.11	-0.636505		19.112	-0.759202
23.558	0.171929		19.112	-0.78086		19.112	-0.637542		19.114	-0.759583
23.566	0.265877		19.114	-0.780747		19.113	-0.638545		19.116	-0.760352
23.575	0.365665		19.115	-0.781173		19.115	-0.639735		19.117	-0.760855
23.583	0.474253		19.117	-0.781012		19.117	-0.64063		19.119	-0.760716
23.591	0.587999		19.119	-0.782465		19.118	-0.641622		19.121	-0.760735
23.599	0.709228		19.12	-0.781838		19.12	-0.642841		19.122	-0.761822
23.608	0.833624		19.122	-0.783697		19.122	-0.643308		19.124	-0.762423
23.616	0.963293		19.124	-0.783534		19.123	-0.64399		19.126	-0.761862
23.624	1.09678		19.125	-0.781957		19.125	-0.645391		19.127	-0.762007
23.632	1.23972		19.127	-0.781631		19.126	-0.64674		19.129	-0.761774
23.641	1.38808		19.129	-0.780999		19.128	-0.647168		19.131	-0.762004
23.649	1.54471		19.13	-0.782245		19.13	-0.647588		19.132	-0.761961
23.657	1.70557		19.132	-0.782339		19.131	-0.648682		19.134	-0.76234
23.665	1.87406		19.134	-0.78264		19.133	-0.649816		19.136	-0.763184
23.674	2.05113		19.135	-0.782625		19.135	-0.651309		19.137	-0.763585
23.682	2.22997		19.137	-0.782385		19.136	-0.652983		19.139	-0.76295
23.69	2.41952		19.139	-0.781714		19.138	-0.654043		19.141	-0.763127
23.699	2.6187		19.14	-0.782557		19.14	-0.654749		19.142	-0.763543
23.707	2.82166		19.142	-0.784208		19.141	-0.656012		19.144	-0.763034
23.715	3.03393		19.143	-0.784571		19.143	-0.656872		19.146	-0.762869
23.723	3.25605		19.145	-0.784849		19.145	-0.658006		19.147	-0.762465
23.732	3.48531		19.147	-0.785319		19.146	-0.659168		19.149	-0.762546
23.74	3.72253		19.148	-0.785366		19.148	-0.659378		19.151	-0.763058
23.748	3.96863		19.15	-0.785672		19.15	-0.659759		19.152	-0.76449
23.756	4.22262		19.152	-0.786664		19.151	-0.660389		19.154	-0.764879
23.765	4.48593		19.153	-0.78715		19.153	-0.661118		19.156	-0.765467
23.773	4.75685		19.155	-0.7881		19.155	-0.661683		19.157	-0.766416
23.781	5.03714		19.157	-0.788097		19.156	-0.662727		19.159	-0.766211
23.79	5.32972		19.158	-0.787152		19.158	-0.663592		19.161	-0.76644
23.798	5.62626		19.16	-0.786929		19.16	-0.66496		19.162	-0.766958
23.806	5.93031		19.162	-0.787689		19.161	-0.666682		19.164	-0.767726
23.814	6.24432		19.163	-0.787395		19.163	-0.668198		19.165	-0.76771
23.823	6.56934		19.165	-0.787831		19.165	-0.669465		19.167	-0.768188
23.831	6.90305		19.167	-0.7885		19.166	-0.670728		19.169	-0.769013
23.839	7.24365		19.168	-0.788219		19.168	-0.67222		19.17	-0.770245
23.847	7.59133		19.17	-0.788468		19.169	-0.673463		19.172	-0.771256
23.856	7.9491		19.172	-0.788833		19.171	-0.675201		19.174	-0.7719
23.864	8.31046		19.173	-0.790706		19.173	-0.677346		19.175	-0.772704
23.872	8.68298		19.175	-0.791333		19.174	-0.67797		19.177	-0.773009
23.88	9.05951		19.177	-0.792133		19.176	-0.678353		19.179	-0.772231
23.889	9.44178		19.178	-0.791835		19.178	-0.678928		19.18	-0.771718
23.897	9.83126		19.18	-0.792339		19.179	-0.679536		19.182	-0.771782
23.905	10.2276		19.182	-0.79364		19.181	-0.680061		19.184	-0.771399
23.914	10.6289		19.183	-0.794512		19.183	-0.681169		19.185	-0.771176
23.922	11.032		19.185	-0.794893		19.184	-0.681836		19.187	-0.771993
23.93	11.4419		19.186	-0.794977		19.186	-0.682684		19.189	-0.772358
23.938	11.8527		19.188	-0.795007		19.188	-0.68336		19.19	-0.772628
23.947	12.2681		19.19	-0.796263		19.189	-0.683721		19.192	-0.773638
23.955	12.6841		19.191	-0.797896		19.191	-0.684148		19.194	-0.774143
23.963	13.1044		19.193	-0.798643		19.193	-0.68513		19.195	-0.773621
23.971	13.5286		19.195	-0.79908		19.194	-0.685683		19.197	-0.773964
23.98	13.9489		19.196	-0.799894		19.196	-0.68591		19.199	-0.774527
23.988	14.3704		19.198	-0.800053		19.198	-0.686419		19.2	-0.774195
23.996	14.7933		19.2	-0.800445		19.199	-0.687389		19.202	-0.774268
24.005	15.2147		19.201	-0.80116		19.201	-0.687745		19.204	-0.774962
24.013	15.6333		19.203	-0.802036		19.203	-0.688082		19.205	-0.775024
24.021	16.0497		19.205	-0.802265		19.204	-0.688517		19.207	-0.774621
24.029	16.4624		19.206	-0.801748		19.206	-0.689858		19.209	-0.775148
24.038	16.8651		19.208	-0.801412		19.208	-0.689986		19.21	-0.775921
24.046	17.2613		19.21	-0.801721		19.209	-0.690693		19.212	-0.776874
24.054	17.6528		19.211	-0.80301		19.211	-0.692417		19.214	-0.778076
24.062	18.0328		19.213	-0.803513		19.212	-0.694222		19.215	-0.778907
24.071	18.4053		19.215	-0.804188		19.214	-0.695108		19.217	-0.779271
24.079	18.7709		19.216	-0.805297		19.216	-0.695416		19.219	-0.779589
24.087	19.126		19.218	-0.806426		19.217	-0.695098		19.22	-0.780623
24.095	19.4714		19.22	-0.807854		19.219	-0.695045		19.222	-0.781157
24.104	19.8074		19.221	-0.809293		19.221	-0.695721		19.223	-0.781494
24.112	20.1273		19.223	-0.810082		19.222	-0.697303		19.225	-0.782349
24.12	20.4384		19.225	-0.809857		19.224	-0.697578		19.227	-0.782868
24.129	20.7353		19.226	-0.810091		19.226	-0.69853		19.228	-0.783429
24.137	21.0173		19.228	-0.810485		19.227	-0.699344		19.23	-0.78442
24.145	21.2872		19.229	-0.810178		19.229	-0.697932		19.232	-0.785498
24.153	21.5408		19.231	-0.81024		19.231	-0.699557		19.233	-0.786228
24.162	21.7721		19.233	-0.811184		19.232	-0.700006		19.235	-0.786489
24.17	21.9905		19.234	-0.812116		19.234	-0.700859		19.237	-0.786641
24.178	22.1895		19.236	-0.81249		19.236	-0.701199		19.238	-0.787466
24.186	22.3687		19.238	-0.812959		19.237	-0.701962		19.24	-0.787353
24.195	22.5287		19.239	-0.813482		19.239	-0.701375		19.242	-0.787512
24.203	22.6667		19.241	-0.813735		19.241	-0.701025		19.243	-0.788482
24.211	22.7849		19.243	-0.813634		19.242	-0.70104		19.245	-0.788806
24.22	22.8831		19.244	-0.813891		19.244	-0.700983		19.247	-0.787712
24.228	22.9614		19.246	-0.81523		19.246	-0.701094		19.248	-0.786924
24.236	23.0216		19.248	-0.816112		19.247	-0.70168		19.25	-0.786797
24.244	23.0644		19.249	-0.817021		19.249	-0.7024		19.252	-0.787136
24.253	23.0827		19.251	-0.818696		19.251	-0.702858		19.253	-0.78679
24.261	23.0805		19.253	-0.819816		19.252	-0.702452		19.255	-0.787141
24.269	23.0579		19.254	-0.820044		19.254	-0.703242		19.257	-0.786977
24.277	23.0162		19.256	-0.819913		19.255	-0.702768		19.258	-0.787049
24.286	22.9536		19.258	-0.819524		19.257	-0.702903		19.26	-0.787285
24.294	22.874		19.259	-0.819495		19.259	-0.701676		19.262	-0.788209
24.302	22.771		19.261	-0.819809		19.26	-0.702143		19.263	-0.789149
24.311	22.6478		19.263	-0.81979		19.262	-0.702477		19.265	-0.789608
24.319	22.5057		19.264	-0.819106		19.264	-0.703414		19.267	-0.790703
24.327	22.343		19.266	-0.818833		19.265	-0.704414		19.268	-0.791397
24.335	22.1656		19.268	-0.818994		19.267	-0.705818		19.27	-0.792079
24.344	21.9718		19.269	-0.819638		19.269	-0.706656		19.272	-0.792782
24.352	21.7567		19.271	-0.820286		19.27	-0.707661		19.273	-0.793377
24.36	21.5211		19.272	-0.820018		19.272	-0.707923		19.275	-0.793665
24.368	21.2736		19.274	-0.820178		19.274	-0.708893		19.277	-0.794468
24.377	21.0063		19.276	-0.820595		19.275	-0.709176		19.278	-0.795578
24.385	20.7264		19.277	-0.821963		19.277	-0.709513		19.28	-0.796195
24.393	20.4313		19.279	-0.822593		19.279	-0.710089		19.282	-0.796138
24.401	20.122		19.281	-0.823211		19.28	-0.710382		19.283	-0.797328
24.41	19.8018		19.282	-0.824265		19.282	-0.710086		19.285	-0.797612
24.418	19.4687		19.284	-0.824429		19.284	-0.71024		19.286	-0.797455
24.426	19.1186		19.286	-0.823655		19.285	-0.711675		19.288	-0.79739
24.435	18.7614		19.287	-0.823089		19.287	-0.712891		19.29	-0.797948
24.443	18.3956		19.289	-0.822747		19.289	-0.713056		19.291	-0.798716
24.451	18.0183		19.291	-0.823844		19.29	-0.71348		19.293	-0.799522
24.459	17.6354		19.292	-0.824507		19.292	-0.714317		19.295	-0.799512
24.468	17.2452		19.294	-0.824091		19.294	-0.713744		19.296	-0.799446
24.476	16.849		19.296	-0.823338		19.295	-0.713412		19.298	-0.799201
24.484	16.446		19.297	-0.82452		19.297	-0.713197		19.3	-0.798791
24.492	16.0365		19.299	-0.824903		19.298	-0.713194		19.301	-0.799155
24.501	15.6294		19.301	-0.825185		19.3	-0.714311		19.303	-0.799198
24.509	15.2188		19.302	-0.825316		19.302	-0.715385		19.305	-0.799623
24.517	14.8044		19.304	-0.825395		19.303	-0.715332		19.306	-0.80164
24.526	14.3871		19.306	-0.82564		19.305	-0.715394		19.308	-0.802016
24.534	13.9699		19.307	-0.825027		19.307	-0.715514		19.31	-0.80309
24.542	13.5525		19.309	-0.825556		19.308	-0.715247		19.311	-0.802738
24.55	13.1382		19.311	-0.825605		19.31	-0.715027		19.313	-0.802591
24.559	12.7275		19.312	-0.826792		19.312	-0.716152		19.315	-0.80241
24.567	12.3181		19.314	-0.82813		19.313	-0.71703		19.316	-0.802574
24.575	11.9134		19.315	-0.827755		19.315	-0.716985		19.318	-0.802393
24.583	11.5023		19.317	-0.827852		19.317	-0.716869		19.32	-0.802776
24.592	11.097		19.319	-0.827959		19.318	-0.716676		19.321	-0.802751
24.6	10.6971		19.32	-0.828798		19.32	-0.715981		19.323	-0.804073
24.608	10.3025		19.322	-0.828835		19.322	-0.715356		19.325	-0.804499
24.616	9.91293		19.324	-0.829988		19.323	-0.71592		19.326	-0.804339
24.625	9.52811		19.325	-0.83107		19.325	-0.716419		19.328	-0.804312
24.633	9.14847		19.327	-0.833172		19.327	-0.716554		19.33	-0.806463
24.641	8.77095		19.329	-0.832233		19.328	-0.716345		19.331	-0.807284
24.65	8.4053		19.33	-0.831519		19.33	-0.716134		19.333	-0.809514
24.658	8.04664		19.332	-0.832199		19.332	-0.715845		19.335	-0.810221
24.666	7.69865		19.334	-0.831474		19.333	-0.715665		19.336	-0.810986
24.674	7.35756		19.335	-0.8316		19.335	-0.71555		19.338	-0.81129
24.683	7.02627		19.337	-0.831469		19.337	-0.715507		19.34	-0.811647
24.691	6.7016		19.339	-0.832187		19.338	-0.71565		19.341	-0.811591
24.699	6.38084		19.34	-0.833597		19.34	-0.716127		19.343	-0.811889
24.707	6.06791		19.342	-0.834629		19.341	-0.717544		19.344	-0.812192
24.716	5.76162		19.344	-0.834525		19.343	-0.71838		19.346	-0.812327
24.724	5.46507		19.345	-0.835601		19.345	-0.717971		19.348	-0.812468
24.732	5.17624		19.347	-0.836314		19.346	-0.717562		19.349	-0.811769
24.741	4.8907		19.349	-0.837496		19.348	-0.717384		19.351	-0.812411
24.749	4.61561		19.35	-0.837751		19.35	-0.716807		19.353	-0.81243
24.757	4.34772		19.352	-0.83793		19.351	-0.716294		19.354	-0.81276
24.765	4.08741		19.354	-0.838549		19.353	-0.716176		19.356	-0.813514
24.774	3.83679		19.355	-0.84022		19.355	-0.716639		19.358	-0.814272
24.782	3.59551		19.357	-0.841151		19.356	-0.717383		19.359	-0.814748
24.79	3.36079		19.358	-0.841005		19.358	-0.7175		19.361	-0.814736
24.798	3.13627		19.36	-0.840672		19.36	-0.717937		19.363	-0.814927
24.807	2.91989		19.362	-0.840152		19.361	-0.718535		19.364	-0.815532
24.815	2.70913		19.363	-0.839687		19.363	-0.719633		19.366	-0.81516
24.823	2.50784		19.365	-0.839937		19.365	-0.720376		19.368	-0.815299
24.831	2.31331		19.367	-0.839842		19.366	-0.720295		19.369	-0.816897
24.84	2.12752		19.368	-0.841146		19.368	-0.719803		19.371	-0.818729
24.848	1.94618		19.37	-0.842184		19.37	-0.719283		19.373	-0.819662
24.856	1.77138		19.372	-0.842519		19.371	-0.719835		19.374	-0.820822
24.865	1.60361		19.373	-0.842919		19.373	-0.72038		19.376	-0.820635
24.873	1.44382		19.375	-0.843709		19.375	-0.719949		19.378	-0.820891
24.881	1.28969		19.377	-0.84448		19.376	-0.719776		19.379	-0.821095
24.889	1.1432		19.378	-0.845295		19.378	-0.720053		19.381	-0.821793
24.898	1.00327		19.38	-0.845096		19.38	-0.72063		19.383	-0.822937
24.906	0.868587		19.382	-0.845123		19.381	-0.721155		19.384	-0.824244
24.914	0.739388		19.383	-0.845268		19.383	-0.721039		19.386	-0.824723
24.922	0.620682		19.385	-0.845404		19.385	-0.72103		19.388	-0.824581
24.931	0.504772		19.387	-0.846361		19.386	-0.721439		19.389	-0.823968
24.939	0.395132		19.388	-0.846494		19.388	-0.722249		19.391	-0.823457
24.947	0.290082		19.39	-0.84798		19.389	-0.722173		19.393	-0.822914
24.956	0.18654		19.392	-0.849333		19.391	-0.722606		19.394	-0.823779
24.964	0.0847049		19.393	-0.849062		19.393	-0.723483		19.396	-0.824648
24.972	-0.0183261		19.395	-0.848652		19.394	-0.723753		19.398	-0.826079
24.98	-0.116922		19.397	-0.848554		19.396	-0.723082		19.399	-0.827453
24.989	-0.210358		19.398	-0.849222		19.398	-0.722579		19.401	-0.828349
24.997	-0.302855		19.4	-0.84917		19.399	-0.723491		19.403	-0.829583
25.005	-0.397942		19.401	-0.849003		19.401	-0.72433		19.404	-0.830688
25.013	-0.487612		19.403	-0.848968		19.403	-0.725864		19.406	-0.831195
25.022	-0.573676		19.405	-0.849102		19.404	-0.727452		19.407	-0.831063
25.03	-0.655939		19.406	-0.848883		19.406	-0.728002		19.409	-0.831537
25.038	-0.733954		19.408	-0.848718		19.408	-0.727748		19.411	-0.832251
25.046	-0.805473		19.41	-0.848136		19.409	-0.728942		19.412	-0.832611
25.055	-0.869853		19.411	-0.848025		19.411	-0.730047		19.414	-0.833087
25.063	-0.931184		19.413	-0.84837		19.413	-0.730909		19.416	-0.832578
25.071	-0.990595		19.415	-0.848603		19.414	-0.730909		19.417	-0.832894
25.08	-1.04312		19.416	-0.849743		19.416	-0.731513		19.419	-0.834021
25.088	-1.09334		19.418	-0.850515		19.418	-0.732555		19.421	-0.834725
25.096	-1.14081		19.42	-0.851394		19.419	-0.733252		19.422	-0.835739
25.104	-1.18618		19.421	-0.852337		19.421	-0.733289		19.424	-0.836253
25.113	-1.22724		19.423	-0.852571		19.423	-0.73506		19.426	-0.836657
25.121	-1.2661		19.425	-0.852742		19.424	-0.734824		19.427	-0.836628
25.129	-1.30099		19.426	-0.853043		19.426	-0.735259		19.429	-0.837237
25.137	-1.33663		19.428	-0.853432		19.428	-0.736312		19.431	-0.837715
25.146	-1.368		19.43	-0.853514		19.429	-0.7368		19.432	-0.838344
25.154	-1.39858		19.431	-0.853584		19.431	-0.737266		19.434	-0.8388
25.162	-1.42818		19.433	-0.853959		19.432	-0.737708		19.436	-0.838947
25.171	-1.45514		19.435	-0.854684		19.434	-0.738841		19.437	-0.839269
25.179	-1.4812		19.436	-0.855118		19.436	-0.739774		19.439	-0.839105
25.187	-1.50584		19.438	-0.854028		19.437	-0.740784		19.441	-0.839324
25.195	-1.52982		19.44	-0.853005		19.439	-0.740703		19.442	-0.839034
25.204	-1.54959		19.441	-0.853379		19.441	-0.740715		19.444	-0.839281
25.212	-1.57281		19.443	-0.854316		19.442	-0.740008		19.446	-0.839079
25.22	-1.59314		19.444	-0.854893		19.444	-0.740398		19.447	-0.839108
25.228	-1.61221		19.446	-0.855893		19.446	-0.739817		19.449	-0.839085
25.237	-1.6316		19.448	-0.857004		19.447	-0.739254		19.451	-0.840191
25.245	-1.64797		19.449	-0.857837		19.449	-0.740004		19.452	-0.84022
25.253	-1.66307		19.451	-0.858324		19.451	-0.741082		19.454	-0.839414
25.262	-1.67691		19.453	-0.858255		19.452	-0.741891		19.456	-0.839124
25.27	-1.6908		19.454	-0.858399		19.454	-0.74235		19.457	-0.838674
25.278	-1.70334		19.456	-0.858715		19.456	-0.740738		19.459	-0.838259
25.286	-1.71702		19.458	-0.859024		19.457	-0.741764		19.461	-0.83818
25.295	-1.72807		19.459	-0.859466		19.459	-0.741544		19.462	-0.838721
25.303	-1.7364		19.461	-0.860014		19.461	-0.742479		19.464	-0.839014
25.311	-1.74585		19.463	-0.859915		19.462	-0.741662		19.465	-0.83921
25.319	-1.75379		19.464	-0.859884		19.464	-0.74137		19.467	-0.839289
25.328	-1.76512		19.466	-0.860241		19.466	-0.741679		19.469	-0.839642
25.336	-1.7751		19.468	-0.860819		19.467	-0.741491		19.47	-0.840111
25.344	-1.78302		19.469	-0.860493		19.469	-0.740748		19.472	-0.841036
25.352	-1.79		19.471	-0.859647		19.471	-0.740355		19.474	-0.841886
25.361	-1.80016		19.473	-0.859063		19.472	-0.740641		19.475	-0.842368
25.369	-1.80603		19.474	-0.85854		19.474	-0.74137		19.477	-0.843536
25.377	-1.81154		19.476	-0.85872		19.475	-0.741741		19.479	-0.844117
25.386	-1.81939		19.478	-0.85914		19.477	-0.741339		19.48	-0.844106
25.394	-1.82549		19.479	-0.859624		19.479	-0.741684		19.482	-0.843285
25.402	-1.83311		19.481	-0.859729		19.48	-0.741882		19.484	-0.843448
25.41	-1.8376		19.483	-0.86		19.482	-0.741248		19.485	-0.844158
25.419	-1.84095		19.484	-0.861069		19.484	-0.741639		19.487	-0.845129
25.427	-1.84657		19.486	-0.861478		19.485	-0.740776		19.489	-0.845542
25.435	-1.85149		19.487	-0.861334		19.487	-0.740689		19.49	-0.846048
25.443	-1.85394		19.489	-0.861966		19.489	-0.741243		19.492	-0.846386
25.452	-1.85869		19.491	-0.862056		19.49	-0.741854		19.494	-0.846621
25.46	-1.86394		19.492	-0.862589		19.492	-0.741139		19.495	-0.846365
25.468	-1.86785		19.494	-0.863618		19.494	-0.74002		19.497	-0.846075
25.477	-1.87101		19.496	-0.863388		19.495	-0.739145		19.499	-0.846717
25.485	-1.87187		19.497	-0.863676		19.497	-0.739023		19.5	-0.846863
25.493	-1.87416		19.499	-0.863406		19.499	-0.740112		19.502	-0.84692
25.501	-1.87719		19.501	-0.862402		19.5	-0.739708		19.504	-0.847655
25.51	-1.88013		19.502	-0.862025		19.502	-0.739441		19.505	-0.848318
25.518	-1.88154		19.504	-0.861552		19.504	-0.739558		19.507	-0.848857
25.526	-1.88336		19.506	-0.86077		19.505	-0.738685		19.509	-0.849843
25.534	-1.88557		19.507	-0.860239		19.507	-0.738766		19.51	-0.851158
25.543	-1.8876		19.509	-0.86066		19.509	-0.738294		19.512	-0.8518
25.551	-1.88912		19.511	-0.862053		19.51	-0.738147		19.514	-0.851579
25.559	-1.89018		19.512	-0.862574		19.512	-0.738842		19.515	-0.851285
25.567	-1.89123		19.514	-0.86332		19.514	-0.739403		19.517	-0.851675
25.576	-1.89311		19.516	-0.863008		19.515	-0.738972		19.519	-0.852839
25.584	-1.89409		19.517	-0.862718		19.517	-0.738311		19.52	-0.853762
25.592	-1.89624		19.519	-0.862919		19.518	-0.737109		19.522	-0.854273
25.601	-1.89908		19.521	-0.863448		19.52	-0.736739		19.524	-0.854614
25.609	-1.90078		19.522	-0.864922		19.522	-0.736429		19.525	-0.855163
25.617	-1.90188		19.524	-0.865249		19.523	-0.73698		19.527	-0.855937
25.625	-1.90353		19.526	-0.86513		19.525	-0.737604		19.528	-0.856881
25.634	-1.90145		19.527	-0.865037		19.527	-0.737047		19.53	-0.857624
25.642	-1.90402		19.529	-0.864963		19.528	-0.736586		19.532	-0.858069
25.65	-1.90432		19.53	-0.863884		19.53	-0.736457		19.533	-0.858683
25.658	-1.90527		19.532	-0.863271		19.532	-0.736665		19.535	-0.858881
25.667	-1.90639		19.534	-0.862714		19.533	-0.737362		19.537	-0.859728
25.675	-1.90785		19.535	-0.863008		19.535	-0.737297		19.538	-0.859872
25.683	-1.90655		19.537	-0.862641		19.537	-0.736885		19.54	-0.860075
25.692	-1.90674		19.539	-0.864105		19.538	-0.737324		19.542	-0.860699
25.7	-1.90735		19.54	-0.865081		19.54	-0.736923		19.543	-0.861863
25.708	-1.90625		19.542	-0.865197		19.542	-0.736203		19.545	-0.862838
25.716	-1.90702		19.544	-0.865334		19.543	-0.735909		19.547	-0.863034
25.725	-1.9081		19.545	-0.866286		19.545	-0.736189		19.548	-0.864449
25.733	-1.91011		19.547	-0.867546		19.547	-0.735983		19.55	-0.866003
25.741	-1.91348		19.549	-0.86773		19.548	-0.735724		19.552	-0.86686
25.749	-1.91445		19.55	-0.866317		19.55	-0.735902		19.553	-0.867506
25.758	-1.91533		19.552	-0.865515		19.552	-0.73641		19.555	-0.867514
25.766	-1.91705		19.554	-0.866572		19.553	-0.736795		19.557	-0.867895
25.774	-1.91912		19.555	-0.866981		19.555	-0.736707		19.558	-0.868218
25.782	-1.91846		19.557	-0.867748		19.557	-0.736456		19.56	-0.868249
25.791	-1.91976		19.559	-0.867304		19.558	-0.736139		19.562	-0.868496
25.799	-1.91994		19.56	-0.868649		19.56	-0.736398		19.563	-0.869334
25.807	-1.92165		19.562	-0.868797		19.561	-0.736616		19.565	-0.869534
25.816	-1.92407		19.564	-0.869565		19.563	-0.736179		19.567	-0.869673
25.824	-1.92407		19.565	-0.870042		19.565	-0.736549		19.568	-0.869406
25.832	-1.92506		19.567	-0.86903		19.566	-0.736285		19.57	-0.869524
25.84	-1.92337		19.569	-0.86918		19.568	-0.735861		19.572	-0.869303
25.849	-1.92269		19.57	-0.870722		19.57	-0.736363		19.573	-0.870466
25.857	-1.92288		19.572	-0.870537		19.571	-0.736805		19.575	-0.871389
25.865	-1.92465		19.573	-0.871334		19.573	-0.737377		19.577	-0.871704
25.873	-1.92569		19.575	-0.872542		19.575	-0.737942		19.578	-0.871498
25.882	-1.92976		19.577	-0.871674		19.576	-0.738071		19.58	-0.872908
25.89	-1.93047		19.578	-0.872705		19.578	-0.737719		19.582	-0.873425
25.898	-1.93083		19.58	-0.873552		19.58	-0.73762		19.583	-0.873311
25.907	-1.92983		19.582	-0.873535		19.581	-0.737007		19.585	-0.873641
25.915	-1.93128		19.583	-0.874582		19.583	-0.735946		19.586	-0.874367
25.923	-1.93354		19.585	-0.874598		19.585	-0.735573		19.588	-0.874802
25.931	-1.93728		19.587	-0.874759		19.586	-0.735025		19.59	-0.875216
25.94	-1.93908		19.588	-0.874967		19.588	-0.734234		19.591	-0.875938
25.948	-1.9409		19.59	-0.874399		19.59	-0.733815		19.593	-0.875898
25.956	-1.94326		19.592	-0.875129		19.591	-0.734058		19.595	-0.87638
25.964	-1.94471		19.593	-0.874429		19.593	-0.734333		19.596	-0.877724
25.973	-1.94601		19.595	-0.874837		19.595	-0.734092		19.598	-0.878804
25.981	-1.94722		19.597	-0.874877		19.596	-0.733634		19.6	-0.879148
25.989	-1.95112		19.598	-0.874825		19.598	-0.733472		19.601	-0.879183
25.997	-1.95268		19.6	-0.875729		19.6	-0.733732		19.603	-0.878884
26.006	-1.95352		19.602	-0.87525		19.601	-0.732792		19.605	-0.878691
26.014	-1.95521		19.603	-0.874175		19.603	-0.731651		19.606	-0.879158
26.022	-1.95515		19.605	-0.874143		19.604	-0.730581		19.608	-0.880313
26.031	-1.95521		19.607	-0.874509		19.606	-0.729651		19.61	-0.881279
26.039	-1.9541		19.608	-0.875317		19.608	-0.729044		19.611	-0.880917
26.047	-1.95372		19.61	-0.875703		19.609	-0.729293		19.613	-0.881341
26.055	-1.95411		19.612	-0.876219		19.611	-0.729761		19.615	-0.881996
26.064	-1.95546		19.613	-0.87641		19.613	-0.7294		19.616	-0.882454
26.072	-1.95544		19.615	-0.8767		19.614	-0.728924		19.618	-0.882474
26.08	-1.95411		19.616	-0.876999		19.616	-0.727811		19.62	-0.882084
26.088	-1.95525		19.618	-0.877101		19.618	-0.725578		19.621	-0.882835
26.097	-1.95441		19.62	-0.877915		19.619	-0.725706		19.623	-0.884123
26.105	-1.95626		19.621	-0.878185		19.621	-0.725375		19.625	-0.884719
26.113	-1.95956		19.623	-0.877049		19.623	-0.725171		19.626	-0.884504
26.122	-1.96113		19.625	-0.876538		19.624	-0.725191		19.628	-0.885376
26.13	-1.9627		19.626	-0.87565		19.626	-0.725397		19.63	-0.886705
26.138	-1.96331		19.628	-0.876009		19.628	-0.724694		19.631	-0.886641
26.146	-1.96271		19.63	-0.875166		19.629	-0.724518		19.633	-0.886331
26.155	-1.96373		19.631	-0.87443		19.631	-0.725237		19.635	-0.886028
26.163	-1.96824		19.633	-0.87483		19.633	-0.725027		19.636	-0.886623
26.171	-1.97288		19.635	-0.87521		19.634	-0.724731		19.638	-0.887548
26.179	-1.97863		19.636	-0.874567		19.636	-0.724117		19.64	-0.888181
26.188	-1.97926		19.638	-0.875306		19.638	-0.723448		19.641	-0.888869
26.196	-1.98076		19.64	-0.875864		19.639	-0.723452		19.643	-0.889638
26.204	-1.98179		19.641	-0.876226		19.641	-0.723714		19.645	-0.890072
26.212	-1.98346		19.643	-0.87682		19.643	-0.723346		19.646	-0.890004
26.221	-1.98738		19.645	-0.877285		19.644	-0.722597		19.648	-0.890157
26.229	-1.99191		19.646	-0.877264		19.646	-0.722263		19.649	-0.892822
26.237	-1.99416		19.648	-0.87736		19.647	-0.72188		19.651	-0.893747
26.246	-1.99474		19.65	-0.877351		19.649	-0.721234		19.653	-0.893439
26.254	-1.99412		19.651	-0.877177		19.651	-0.722033		19.654	-0.89378
26.262	-1.99268		19.653	-0.877444		19.652	-0.721068		19.656	-0.894106
26.27	-1.99419		19.655	-0.878008		19.654	-0.719792		19.658	-0.893655
26.279	-1.99476		19.656	-0.877815		19.656	-0.718205		19.659	-0.894976
26.287	-1.99744		19.658	-0.877147		19.657	-0.716486		19.661	-0.896063
26.295	-2.0042		19.659	-0.877346		19.659	-0.715631		19.663	-0.895414
26.303	-2.00638		19.661	-0.877908		19.661	-0.715216		19.664	-0.896111
26.312	-2.00672		19.663	-0.877842		19.662	-0.715561		19.666	-0.896333
26.32	-2.01039		19.664	-0.878036		19.664	-0.714668		19.668	-0.897914
26.328	-2.01295		19.666	-0.878215		19.666	-0.714536		19.669	-0.897563
26.337	-2.01497		19.668	-0.878381		19.667	-0.714015		19.671	-0.897483
26.345	-2.01712		19.669	-0.879439		19.669	-0.71449		19.673	-0.897148
26.353	-2.01982		19.671	-0.880506		19.671	-0.714641		19.674	-0.897561
26.361	-2.02336		19.673	-0.881712		19.672	-0.713746		19.676	-0.897889
26.37	-2.02658		19.674	-0.882448		19.674	-0.712541		19.678	-0.898043
26.378	-2.02656		19.676	-0.882734		19.676	-0.711574		19.679	-0.89779
26.386	-2.02538		19.678	-0.883141		19.677	-0.710066		19.681	-0.898037
26.394	-2.02908		19.679	-0.883425		19.679	-0.709564		19.683	-0.898817
26.403	-2.03133		19.681	-0.884257		19.681	-0.709074		19.684	-0.898486
26.411	-2.03352		19.683	-0.884794		19.682	-0.708734		19.686	-0.899017
26.419	-2.03454		19.684	-0.884922		19.684	-0.70908		19.688	-0.899215
26.428	-2.03833		19.686	-0.88552		19.686	-0.710396		19.689	-0.899797
26.436	-2.04162		19.688	-0.88647		19.687	-0.710701		19.691	-0.899099
26.444	-2.04528		19.689	-0.886959		19.689	-0.710926		19.693	-0.899961
26.452	-2.04753		19.691	-0.886653		19.691	-0.711233		19.694	-0.900704
26.461	-2.04874		19.693	-0.886224		19.692	-0.71095		19.696	-0.900692
26.469	-2.05232		19.694	-0.885907		19.694	-0.709557		19.698	-0.900822
26.477	-2.05489		19.696	-0.886045		19.695	-0.708412		19.699	-0.900889
26.485	-2.05611		19.698	-0.886649		19.697	-0.707815		19.701	-0.902016
26.494	-2.05753		19.699	-0.887061		19.699	-0.706976		19.703	-0.902361
26.502	-2.06188		19.701	-0.88786		19.7	-0.707075		19.704	-0.902653
26.51	-2.06421		19.702	-0.887977		19.702	-0.706082		19.706	-0.903602
26.518	-2.0658		19.704	-0.887596		19.704	-0.705323		19.707	-0.903868
26.527	-2.06611		19.706	-0.887634		19.705	-0.704814		19.709	-0.903826
26.535	-2.06941		19.707	-0.888462		19.707	-0.704218		19.711	-0.903098
26.543	-2.0726		19.709	-0.889205		19.709	-0.703903		19.712	-0.902452
26.552	-2.07766		19.711	-0.889172		19.71	-0.703078		19.714	-0.903436
26.56	-2.08236		19.712	-0.88987		19.712	-0.702525		19.716	-0.9038
26.568	-2.08524		19.714	-0.891178		19.714	-0.701268		19.717	-0.904734
26.576	-2.08879		19.716	-0.891399		19.715	-0.700146		19.719	-0.904128
26.585	-2.0892		19.717	-0.892211		19.717	-0.699843		19.721	-0.904674
26.593	-2.08934		19.719	-0.892583		19.719	-0.699974		19.722	-0.905499
26.601	-2.09075		19.721	-0.893098		19.72	-0.699286		19.724	-0.906072
26.609	-2.09314		19.722	-0.892638		19.722	-0.699008		19.726	-0.906447
26.618	-2.09623		19.724	-0.892911		19.724	-0.698843		19.727	-0.905997
26.626	-2.09773		19.726	-0.892503		19.725	-0.698106		19.729	-0.905776
26.634	-2.0954		19.727	-0.892382		19.727	-0.697389		19.731	-0.905907
26.643	-2.09528		19.729	-0.892038		19.729	-0.697217		19.732	-0.904657
26.651	-2.09678		19.731	-0.891864		19.73	-0.697619		19.734	-0.903663
26.659	-2.09836		19.732	-0.892881		19.732	-0.696937		19.736	-0.903686
26.667	-2.10112		19.734	-0.893347		19.734	-0.695593		19.737	-0.904065
26.676	-2.10333		19.736	-0.893885		19.735	-0.694333		19.739	-0.904504
26.684	-2.10664		19.737	-0.893463		19.737	-0.693418		19.741	-0.905019
26.692	-2.10962		19.739	-0.893081		19.738	-0.692919		19.742	-0.904147
26.7	-2.10907		19.741	-0.894266		19.74	-0.692793		19.744	-0.904718
26.709	-2.11092		19.742	-0.894896		19.742	-0.692881		19.746	-0.905682
26.717	-2.11728		19.744	-0.894989		19.743	-0.6926		19.747	-0.906849
26.725	-2.11984		19.745	-0.895328		19.745	-0.692166		19.749	-0.906659
26.733	-2.12293		19.747	-0.895573		19.747	-0.691998		19.751	-0.906697
26.742	-2.12501		19.749	-0.896412		19.748	-0.691402		19.752	-0.907019
26.75	-2.12939		19.75	-0.896803		19.75	-0.690724		19.754	-0.907648
26.758	-2.13269		19.752	-0.897819		19.752	-0.689953		19.756	-0.908539
26.767	-2.13374		19.754	-0.896725		19.753	-0.688686		19.757	-0.908639
26.775	-2.13589		19.755	-0.896783		19.755	-0.688		19.759	-0.909191
26.783	-2.14085		19.757	-0.897082		19.757	-0.686988		19.761	-0.909256
26.791	-2.14402		19.759	-0.896951		19.758	-0.685784		19.762	-0.908736
26.8	-2.14498		19.76	-0.89697		19.76	-0.685248		19.764	-0.909256
26.808	-2.14748		19.762	-0.896348		19.762	-0.684245		19.766	-0.909552
26.816	-2.14914		19.764	-0.89667		19.763	-0.683473		19.767	-0.909542
26.824	-2.15268		19.765	-0.895405		19.765	-0.682291		19.769	-0.910013
26.833	-2.15354		19.767	-0.895862		19.767	-0.680883		19.77	-0.910988
26.841	-2.15672		19.769	-0.896294		19.768	-0.679141		19.772	-0.91107
26.849	-2.16091		19.77	-0.897405		19.77	-0.677359		19.774	-0.911369
26.858	-2.16517		19.772	-0.896122		19.772	-0.676567		19.775	-0.910748
26.866	-2.16588		19.774	-0.896985		19.773	-0.675846		19.777	-0.910896
26.874	-2.16708		19.775	-0.897472		19.775	-0.674862		19.779	-0.911692
26.882	-2.17101		19.777	-0.898115		19.777	-0.674225		19.78	-0.912119
26.891	-2.17524		19.779	-0.899395		19.778	-0.674266		19.782	-0.911759
26.899	-2.17954		19.78	-0.899647		19.78	-0.674159		19.784	-0.910842
26.907	-2.18028		19.782	-0.899587		19.781	-0.673169		19.785	-0.911122
26.915	-2.18453		19.784	-0.900015		19.783	-0.672375		19.787	-0.911963
26.924	-2.18869		19.785	-0.900267		19.785	-0.671543		19.789	-0.912084
26.932	-2.19003		19.787	-0.900959		19.786	-0.670541		19.79	-0.911645
26.94	-2.19227		19.788	-0.901027		19.788	-0.669968		19.792	-0.91216
26.948	-2.19686		19.79	-0.902528		19.79	-0.669505		19.794	-0.913177
26.957	-2.20296		19.792	-0.902978		19.791	-0.668566		19.795	-0.913838
26.965	-2.2074		19.793	-0.904947		19.793	-0.667384		19.797	-0.913049
26.973	-2.20953		19.795	-0.90509		19.795	-0.666807		19.799	-0.911748
26.982	-2.21061		19.797	-0.90491		19.796	-0.666426		19.8	-0.91152
26.99	-2.21493		19.798	-0.905636		19.798	-0.666215		19.802	-0.911536
26.998	-2.21667		19.8	-0.906621		19.8	-0.665389		19.804	-0.911932
27.006	-2.21849		19.802	-0.907644		19.801	-0.664003		19.805	-0.912041
27.015	-2.22245		19.803	-0.907843		19.803	-0.662931		19.807	-0.91216
27.023	-2.22573		19.805	-0.908378		19.805	-0.661871		19.809	-0.912409
27.031	-2.22678		19.807	-0.907463		19.806	-0.66065		19.81	-0.912864
27.039	-2.22812		19.808	-0.908371		19.808	-0.659782		19.812	-0.913941
27.048	-2.23041		19.81	-0.907909		19.81	-0.659369		19.814	-0.914687
27.056	-2.23258		19.812	-0.908198		19.811	-0.658838		19.815	-0.915103
27.064	-2.23681		19.813	-0.909136		19.813	-0.657662		19.817	-0.915156
27.073	-2.24131		19.815	-0.909338		19.815	-0.656824		19.819	-0.915418
27.081	-2.24618		19.817	-0.909935		19.816	-0.656519		19.82	-0.915359
27.089	-2.25031		19.818	-0.909894		19.818	-0.656326		19.822	-0.914771
27.097	-2.25408		19.82	-0.910515		19.82	-0.656394		19.824	-0.91493
27.106	-2.25663		19.822	-0.911702		19.821	-0.655918		19.825	-0.915964
27.114	-2.26182		19.823	-0.911942		19.823	-0.655274		19.827	-0.916638
27.122	-2.26626		19.825	-0.911424		19.824	-0.655138		19.828	-0.916453
27.13	-2.26883		19.827	-0.910831		19.826	-0.654342		19.83	-0.916216
27.139	-2.27233		19.828	-0.910711		19.828	-0.653929		19.832	-0.916569
27.147	-2.27288		19.83	-0.910737		19.829	-0.65328		19.833	-0.917467
27.155	-2.27411		19.831	-0.910386		19.831	-0.652688		19.835	-0.917756
27.163	-2.27516		19.833	-0.910433		19.833	-0.652492		19.837	-0.91751
27.172	-2.27729		19.835	-0.909949		19.834	-0.65163		19.838	-0.917221
27.18	-2.27892		19.836	-0.91044		19.836	-0.651408		19.84	-0.917416
27.188	-2.28301		19.838	-0.910597		19.838	-0.652108		19.842	-0.91769
27.197	-2.2829		19.84	-0.909874		19.839	-0.651743		19.843	-0.917886
27.205	-2.28451		19.841	-0.910038		19.841	-0.652031		19.845	-0.918147
27.213	-2.28951		19.843	-0.909761		19.843	-0.652526		19.847	-0.918421
27.221	-2.29406		19.845	-0.910177		19.844	-0.652556		19.848	-0.918319
27.23	-2.29762		19.846	-0.910126		19.846	-0.652576		19.85	-0.919489
27.238	-2.30033		19.848	-0.910955		19.848	-0.652357		19.852	-0.920326
27.246	-2.3045		19.85	-0.911383		19.849	-0.651938		19.853	-0.920168
27.254	-2.30645		19.851	-0.91188		19.851	-0.652002		19.855	-0.920328
27.263	-2.30887		19.853	-0.912152		19.853	-0.652428		19.857	-0.920917
27.271	-2.30896		19.855	-0.913242		19.854	-0.652713		19.858	-0.921168
27.279	-2.31072		19.856	-0.913711		19.856	-0.651871		19.86	-0.921185
27.288	-2.31331		19.858	-0.91378		19.858	-0.651647		19.862	-0.920983
27.296	-2.31129		19.86	-0.914599		19.859	-0.651752		19.863	-0.921471
27.304	-2.31152		19.861	-0.914807		19.861	-0.650828		19.865	-0.921902
27.312	-2.31298		19.863	-0.914941		19.863	-0.649894		19.867	-0.922554
27.321	-2.31321		19.865	-0.915219		19.864	-0.649015		19.868	-0.922722
27.329	-2.3148		19.866	-0.915144		19.866	-0.648126		19.87	-0.921982
27.337	-2.31777		19.868	-0.914973		19.867	-0.647499		19.872	-0.921566
27.345	-2.32179		19.87	-0.915138		19.869	-0.647773		19.873	-0.921374
27.354	-2.32551		19.871	-0.915899		19.871	-0.646649		19.875	-0.921956
27.362	-2.33018		19.873	-0.915555		19.872	-0.646284		19.877	-0.921715
27.37	-2.32899		19.874	-0.914439		19.874	-0.645423		19.878	-0.921248
27.378	-2.33211		19.876	-0.913897		19.876	-0.646336		19.88	-0.92208
27.387	-2.33538		19.878	-0.913624		19.877	-0.646848		19.882	-0.922431
27.395	-2.33941		19.879	-0.913373		19.879	-0.64634		19.883	-0.922844
27.403	-2.34407		19.881	-0.913635		19.881	-0.645329		19.885	-0.923948
27.412	-2.34789		19.883	-0.913561		19.882	-0.645397		19.887	-0.92491
27.42	-2.34993		19.884	-0.913203		19.884	-0.645476		19.888	-0.925041
27.428	-2.35233		19.886	-0.913041		19.886	-0.644071		19.89	-0.924901
27.436	-2.35374		19.888	-0.913331		19.887	-0.643021		19.891	-0.924428
27.445	-2.35588		19.889	-0.91424		19.889	-0.642263		19.893	-0.925027
27.453	-2.35944		19.891	-0.914848		19.891	-0.641457		19.895	-0.923971
27.461	-2.36369		19.893	-0.915615		19.892	-0.640804		19.896	-0.924128
27.469	-2.36702		19.894	-0.91651		19.894	-0.639796		19.898	-0.924833
27.478	-2.36799		19.896	-0.917147		19.896	-0.639789		19.9	-0.925371
27.486	-2.37018		19.898	-0.917654		19.897	-0.639428		19.901	-0.925945
27.494	-2.37356		19.899	-0.918291		19.899	-0.637948		19.903	-0.926027
27.503	-2.37566		19.901	-0.919083		19.901	-0.637888		19.905	-0.926747
27.511	-2.37811		19.903	-0.919241		19.902	-0.637132		19.906	-0.926062
27.519	-2.3809		19.904	-0.919048		19.904	-0.637704		19.908	-0.926104
27.527	-2.38447		19.906	-0.919003		19.906	-0.637535		19.91	-0.926032
27.536	-2.38982		19.908	-0.919323		19.907	-0.63714		19.911	-0.925778
27.544	-2.39184		19.909	-0.919878		19.909	-0.636055		19.913	-0.925782
27.552	-2.39352		19.911	-0.920362		19.91	-0.635466		19.915	-0.925419
27.56	-2.39649		19.913	-0.920203		19.912	-0.63419		19.916	-0.924905
27.569	-2.40088		19.914	-0.920171		19.914	-0.633494		19.918	-0.924562
27.577	-2.40126		19.916	-0.920636		19.915	-0.632797		19.92	-0.924685
27.585	-2.40069		19.917	-0.920975		19.917	-0.632065		19.921	-0.925143
27.594	-2.40206		19.919	-0.920867		19.919	-0.630947		19.923	-0.924774
27.602	-2.40277		19.921	-0.921319		19.92	-0.630124		19.925	-0.924757
27.61	-2.40229		19.922	-0.921675		19.922	-0.629496		19.926	-0.924059
27.618	-2.40379		19.924	-0.921832		19.924	-0.629269		19.928	-0.924957
27.627	-2.4074		19.926	-0.921244		19.925	-0.62821		19.93	-0.924745
27.635	-2.40838		19.927	-0.921882		19.927	-0.628119		19.931	-0.925992
27.643	-2.40957		19.929	-0.921715		19.929	-0.627466		19.933	-0.925996
27.651	-2.40853		19.931	-0.921691		19.93	-0.626577		19.935	-0.925052
27.66	-2.40959		19.932	-0.921642		19.932	-0.625964		19.936	-0.92468
27.668	-2.41432		19.934	-0.922131		19.934	-0.624683		19.938	-0.924228
27.676	-2.41667		19.936	-0.920916		19.935	-0.624165		19.94	-0.92494
27.684	-2.41858		19.937	-0.920638		19.937	-0.622895		19.941	-0.924338
27.693	-2.42287		19.939	-0.92072		19.939	-0.622534		19.943	-0.925717
27.701	-2.42391		19.941	-0.920944		19.94	-0.621208		19.945	-0.926472
27.709	-2.42618		19.942	-0.9209		19.942	-0.619397		19.946	-0.926694
27.718	-2.42931		19.944	-0.920781		19.944	-0.618764		19.948	-0.926952
27.726	-2.43275		19.946	-0.920916		19.945	-0.618339		19.949	-0.92739
27.734	-2.43623		19.947	-0.920932		19.947	-0.618769		19.951	-0.927832
27.742	-2.43897		19.949	-0.921575		19.949	-0.618928		19.953	-0.92909
27.751	-2.44229		19.951	-0.921507		19.95	-0.62023		19.954	-0.929593
27.759	-2.44415		19.952	-0.92197		19.952	-0.620017		19.956	-0.930916
27.767	-2.44583		19.954	-0.921845		19.954	-0.621017		19.958	-0.930649
27.775	-2.44431		19.956	-0.921615		19.955	-0.620506		19.959	-0.930447
27.784	-2.44541		19.957	-0.92207		19.957	-0.620434		19.961	-0.931437
27.792	-2.44645		19.959	-0.922406		19.958	-0.618845		19.963	-0.930626
27.8	-2.44737		19.96	-0.922428		19.96	-0.6169		19.964	-0.930718
27.809	-2.44611		19.962	-0.923081		19.962	-0.615924		19.966	-0.931087
27.817	-2.44663		19.964	-0.923849		19.963	-0.615996		19.968	-0.929461
27.825	-2.44641		19.965	-0.923024		19.965	-0.615301		19.969	-0.928669
27.833	-2.44583		19.967	-0.922049		19.967	-0.614214		19.971	-0.928232
27.842	-2.44743		19.969	-0.921495		19.968	-0.614184		19.973	-0.928508
27.85	-2.44957		19.97	-0.920696		19.97	-0.614553		19.974	-0.92908
27.858	-2.45394		19.972	-0.919517		19.972	-0.614658		19.976	-0.928156
27.866	-2.45679		19.974	-0.919557		19.973	-0.613896		19.978	-0.928933
27.875	-2.45771		19.975	-0.919039		19.975	-0.613005		19.979	-0.929055
27.883	-2.45889		19.977	-0.91869		19.977	-0.612599		19.981	-0.928496
27.891	-2.46298		19.979	-0.918679		19.978	-0.612206		19.983	-0.929152
27.899	-2.46747		19.98	-0.917625		19.98	-0.611612		19.984	-0.928962
27.908	-2.47193		19.982	-0.917089		19.982	-0.611965		19.986	-0.928252
27.916	-2.47154		19.984	-0.916486		19.983	-0.612106		19.988	-0.928152
27.924	-2.47344		19.985	-0.916666		19.985	-0.611766		19.989	-0.928914
27.933	-2.47441		19.987	-0.915438		19.987	-0.610702		19.991	-0.928009
27.941	-2.48016		19.989	-0.915466		19.988	-0.609995		19.993	-0.927843
27.949	-2.47961		19.99	-0.91514		19.99	-0.609681		19.994	-0.928634
27.957	-2.48031		19.992	-0.914592		19.992	-0.609061		19.996	-0.92967
27.966	-2.48122		19.994	-0.914265		19.993	-0.608434		19.998	-0.92883
27.974	-2.48353		19.995	-0.913749		19.995	-0.608325		19.999	-0.92975
27.982	-2.48256		19.997	-0.914175		19.997	-0.608448		20.001	-0.929928
27.99	-2.48237		19.999	-0.913236		19.998	-0.607971		20.003	-0.929964
27.999	-2.48629		20	-0.912444		20	-0.608212		20.004	-0.929694
			20.002	-0.912925		20.001	-0.608678		20.006	-0.930154
			20.003	-0.912539		20.003	-0.608312		20.008	-0.929868
			20.005	-0.912967		20.005	-0.608373		20.009	-0.930961
			20.007	-0.91415		20.006	-0.608707		20.011	-0.930937
			20.008	-0.915103		20.008	-0.608565		20.012	-0.931358
			20.01	-0.915101		20.01	-0.607973		20.014	-0.931293
			20.012	-0.916363		20.011	-0.607196		20.016	-0.930804
			20.013	-0.916685		20.013	-0.606514		20.017	-0.930872
			20.015	-0.916651		20.015	-0.606304		20.019	-0.930929
			20.017	-0.916324		20.016	-0.606512		20.021	-0.931908
			20.018	-0.917177		20.018	-0.606125		20.022	-0.932393
			20.02	-0.91772		20.02	-0.606068		20.024	-0.93308
			20.022	-0.918013		20.021	-0.606381		20.026	-0.932534
			20.023	-0.917942		20.023	-0.606052		20.027	-0.932356
			20.025	-0.918042		20.025	-0.605908		20.029	-0.931989
			20.027	-0.91778		20.026	-0.606327		20.031	-0.9317
			20.028	-0.917517		20.028	-0.606909		20.032	-0.932056
			20.03	-0.917505		20.03	-0.605909		20.034	-0.932395
			20.032	-0.916823		20.031	-0.604308		20.036	-0.932893
			20.033	-0.916006		20.033	-0.603235		20.037	-0.933265
			20.035	-0.916364		20.035	-0.602318		20.039	-0.932725
			20.037	-0.91676		20.036	-0.601741		20.041	-0.932897
			20.038	-0.917504		20.038	-0.601109		20.042	-0.932876
			20.04	-0.918177		20.04	-0.601206		20.044	-0.932685
			20.042	-0.918407		20.041	-0.601215		20.046	-0.933254
			20.043	-0.918279		20.043	-0.601675		20.047	-0.934354
			20.045	-0.918075		20.044	-0.601621		20.049	-0.934893
			20.046	-0.917182		20.046	-0.600727		20.051	-0.935005
			20.048	-0.917411		20.048	-0.600209		20.052	-0.935588
			20.05	-0.917782		20.049	-0.600131		20.054	-0.935896
			20.051	-0.917766		20.051	-0.599894		20.056	-0.935718
			20.053	-0.918978		20.053	-0.599774		20.057	-0.935836
			20.055	-0.920139		20.054	-0.599254		20.059	-0.935587
			20.056	-0.919905		20.056	-0.597677		20.061	-0.93522
			20.058	-0.920193		20.058	-0.597019		20.062	-0.935153
			20.06	-0.921359		20.059	-0.596859		20.064	-0.935086
			20.061	-0.921969		20.061	-0.595916		20.066	-0.934947
			20.063	-0.922616		20.063	-0.59453		20.067	-0.934769
			20.065	-0.922918		20.064	-0.594017		20.069	-0.935449
			20.066	-0.923397		20.066	-0.59269		20.07	-0.935981
			20.068	-0.923194		20.068	-0.591676		20.072	-0.936149
			20.07	-0.922789		20.069	-0.590794		20.074	-0.936341
			20.071	-0.923392		20.071	-0.590517		20.075	-0.936766
			20.073	-0.924209		20.073	-0.590212		20.077	-0.936734
			20.075	-0.925053		20.074	-0.589523		20.079	-0.93625
			20.076	-0.925667		20.076	-0.590043		20.08	-0.936557
			20.078	-0.926504		20.078	-0.591062		20.082	-0.936701
			20.08	-0.927255		20.079	-0.590664		20.084	-0.936631
			20.081	-0.928409		20.081	-0.590918		20.085	-0.937384
			20.083	-0.929197		20.083	-0.59093		20.087	-0.938212
			20.085	-0.929488		20.084	-0.589369		20.089	-0.938665
			20.086	-0.929338		20.086	-0.588799		20.09	-0.939168
			20.088	-0.928991		20.087	-0.589593		20.092	-0.938864
			20.089	-0.928554		20.089	-0.588727		20.094	-0.938664
			20.091	-0.92903		20.091	-0.587852		20.095	-0.939537
			20.093	-0.928735		20.092	-0.587805		20.097	-0.940596
			20.094	-0.927817		20.094	-0.588328		20.099	-0.941281
			20.096	-0.928243		20.096	-0.589949		20.1	-0.942183
			20.098	-0.929951		20.097	-0.590262		20.102	-0.94321
			20.099	-0.930837		20.099	-0.590107		20.104	-0.942903
			20.101	-0.931154		20.101	-0.590022		20.105	-0.942275
			20.103	-0.931212		20.102	-0.589965		20.107	-0.942679
			20.104	-0.930294		20.104	-0.589735		20.109	-0.943904
			20.106	-0.929591		20.106	-0.589177		20.11	-0.943531
			20.108	-0.929671		20.107	-0.589751		20.112	-0.942802
			20.109	-0.930034		20.109	-0.590019		20.114	-0.943284
			20.111	-0.930555		20.111	-0.589462		20.115	-0.943325
			20.113	-0.930792		20.112	-0.589788		20.117	-0.943368
			20.114	-0.931288		20.114	-0.590637		20.119	-0.943156
			20.116	-0.932524		20.116	-0.59098		20.12	-0.94311
			20.118	-0.932818		20.117	-0.591373		20.122	-0.944186
			20.119	-0.9322		20.119	-0.591032		20.124	-0.944748
			20.121	-0.93199		20.121	-0.590298		20.125	-0.944821
			20.123	-0.931795		20.122	-0.589083		20.127	-0.944912
			20.124	-0.931724		20.124	-0.588699		20.129	-0.944664
			20.126	-0.932357		20.126	-0.587974		20.13	-0.944602
			20.128	-0.932877		20.127	-0.588394		20.132	-0.944642
			20.129	-0.932993		20.129	-0.588628		20.133	-0.944796
			20.131	-0.933306		20.13	-0.587916		20.135	-0.94524
			20.132	-0.933616		20.132	-0.588336		20.137	-0.945076
			20.134	-0.934657		20.134	-0.588029		20.138	-0.945101
			20.136	-0.935698		20.135	-0.588164		20.14	-0.945716
			20.137	-0.936107		20.137	-0.588668		20.142	-0.946575
			20.139	-0.936814		20.139	-0.590564		20.143	-0.947599
			20.141	-0.937139		20.14	-0.5918		20.145	-0.948201
			20.142	-0.936636		20.142	-0.593211		20.147	-0.948571
			20.144	-0.93562		20.144	-0.593682		20.148	-0.949027
			20.146	-0.935758		20.145	-0.594155		20.15	-0.949459
			20.147	-0.936192		20.147	-0.594591		20.152	-0.950181
			20.149	-0.936166		20.149	-0.595874		20.153	-0.950308
			20.151	-0.935931		20.15	-0.596716		20.155	-0.950814
			20.152	-0.93679		20.152	-0.59793		20.157	-0.952138
			20.154	-0.937033		20.154	-0.598092		20.158	-0.953324
			20.156	-0.936693		20.155	-0.598429		20.16	-0.95356
			20.157	-0.937272		20.157	-0.598677		20.162	-0.953686
			20.159	-0.938383		20.159	-0.59911		20.163	-0.953829
			20.161	-0.938298		20.16	-0.597823		20.165	-0.95433
			20.162	-0.938203		20.162	-0.597377		20.167	-0.955122
			20.164	-0.938875		20.164	-0.596466		20.168	-0.955195
			20.166	-0.938713		20.165	-0.595774		20.17	-0.954447
			20.167	-0.939001		20.167	-0.59627		20.172	-0.954481
			20.169	-0.939392		20.169	-0.597448		20.173	-0.954732
			20.171	-0.940433		20.17	-0.595859		20.175	-0.955223
			20.172	-0.941393		20.172	-0.595501		20.177	-0.956003
			20.174	-0.941505		20.174	-0.596013		20.178	-0.955169
			20.175	-0.941783		20.175	-0.596093		20.18	-0.954014
			20.177	-0.943515		20.177	-0.595462		20.182	-0.953732
			20.179	-0.94324		20.178	-0.594412		20.183	-0.953719
			20.18	-0.941935		20.18	-0.593363		20.185	-0.953258
			20.182	-0.940502		20.182	-0.592933		20.187	-0.953335
			20.184	-0.941196		20.183	-0.592553		20.188	-0.954131
			20.185	-0.941145		20.185	-0.592614		20.19	-0.953467
			20.187	-0.941207		20.187	-0.591562		20.191	-0.953201
			20.189	-0.942546		20.188	-0.590779		20.193	-0.95318
			20.19	-0.943662		20.19	-0.59103		20.195	-0.95461
			20.192	-0.944524		20.192	-0.591268		20.196	-0.955752
			20.194	-0.944891		20.193	-0.591561		20.198	-0.956009
			20.195	-0.944353		20.195	-0.591803		20.2	-0.95629
			20.197	-0.944209		20.197	-0.591888		20.201	-0.955346
			20.199	-0.943615		20.198	-0.591846		20.203	-0.956229
			20.2	-0.943821		20.2	-0.590961		20.205	-0.955711
			20.202	-0.944017		20.202	-0.590526		20.206	-0.955492
			20.204	-0.944491		20.203	-0.591111		20.208	-0.955886
			20.205	-0.944406		20.205	-0.591943		20.21	-0.956302
			20.207	-0.944425		20.207	-0.592237		20.211	-0.956987
			20.209	-0.944941		20.208	-0.592858		20.213	-0.957444
			20.21	-0.944924		20.21	-0.593035		20.215	-0.957506
			20.212	-0.945371		20.212	-0.593605		20.216	-0.958237
			20.214	-0.945976		20.213	-0.594323		20.218	-0.958458
			20.215	-0.945094		20.215	-0.594282		20.22	-0.95926
			20.217	-0.945491		20.217	-0.594794		20.221	-0.959699
			20.218	-0.944755		20.218	-0.595101		20.223	-0.960303
			20.22	-0.943794		20.22	-0.594671		20.225	-0.959249
			20.222	-0.9434		20.221	-0.594064		20.226	-0.959021
			20.223	-0.943907		20.223	-0.593651		20.228	-0.959157
			20.225	-0.943985		20.225	-0.592985		20.23	-0.959585
			20.227	-0.944399		20.226	-0.592595		20.231	-0.958831
			20.228	-0.944422		20.228	-0.593038		20.233	-0.959097
			20.23	-0.943188		20.23	-0.592832		20.235	-0.959759
			20.232	-0.943897		20.231	-0.592198		20.236	-0.960113
			20.233	-0.944562		20.233	-0.591668		20.238	-0.960319
			20.235	-0.945755		20.235	-0.591315		20.24	-0.959869
			20.237	-0.946975		20.236	-0.591117		20.241	-0.959476
			20.238	-0.9467		20.238	-0.590351		20.243	-0.959508
			20.24	-0.945822		20.24	-0.589997		20.245	-0.959652
			20.242	-0.945072		20.241	-0.59017		20.246	-0.960346
			20.243	-0.944946		20.243	-0.590578		20.248	-0.960904
			20.245	-0.945931		20.245	-0.591271		20.25	-0.960407
			20.247	-0.945299		20.246	-0.591637		20.251	-0.960594
			20.248	-0.945774		20.248	-0.591882		20.253	-0.961508
			20.25	-0.946032		20.25	-0.591697		20.254	-0.962122
			20.252	-0.946273		20.251	-0.591545		20.256	-0.961871
			20.253	-0.9462		20.253	-0.592557		20.258	-0.962448
			20.255	-0.945437		20.255	-0.593893		20.259	-0.962155
			20.257	-0.944859		20.256	-0.594301		20.261	-0.962996
			20.258	-0.944454		20.258	-0.594461		20.263	-0.964469
			20.26	-0.943875		20.26	-0.595218		20.264	-0.964008
			20.261	-0.943832		20.261	-0.59604		20.266	-0.964191
			20.263	-0.944236		20.263	-0.596282		20.268	-0.965468
			20.265	-0.945771		20.264	-0.596178		20.269	-0.966024
			20.266	-0.946072		20.266	-0.595941		20.271	-0.965954
			20.268	-0.945892		20.268	-0.596891		20.273	-0.965968
			20.27	-0.94628		20.269	-0.597146		20.274	-0.964958
			20.271	-0.945589		20.271	-0.598105		20.276	-0.96567
			20.273	-0.945672		20.273	-0.599018		20.278	-0.966025
			20.275	-0.945048		20.274	-0.5985		20.279	-0.964518
			20.276	-0.945013		20.276	-0.598255		20.281	-0.964933
			20.278	-0.945243		20.278	-0.597574		20.283	-0.965394
			20.28	-0.946085		20.279	-0.597334		20.284	-0.96762
			20.281	-0.947045		20.281	-0.597698		20.286	-0.967768
			20.283	-0.947705		20.283	-0.598057		20.288	-0.967452
			20.285	-0.948357		20.284	-0.598364		20.289	-0.968027
			20.286	-0.94872		20.286	-0.598893		20.291	-0.968266
			20.288	-0.949385		20.288	-0.598628		20.293	-0.969622
			20.29	-0.950026		20.289	-0.598736		20.294	-0.969554
			20.291	-0.950383		20.291	-0.599233		20.296	-0.969433
			20.293	-0.949751		20.293	-0.599411		20.298	-0.970199
			20.295	-0.948803		20.294	-0.599924		20.299	-0.969942
			20.296	-0.947966		20.296	-0.599943		20.301	-0.970054
			20.298	-0.94876		20.298	-0.600228		20.303	-0.969615
			20.3	-0.949014		20.299	-0.600193		20.304	-0.969805
			20.301	-0.94944		20.301	-0.600239		20.306	-0.969597
			20.303	-0.950339		20.303	-0.6008		20.308	-0.970315
			20.304	-0.95062		20.304	-0.601491		20.309	-0.971483
			20.306	-0.951197		20.306	-0.602851		20.311	-0.972149
			20.308	-0.951438		20.307	-0.603496		20.312	-0.972185
			20.309	-0.951542		20.309	-0.603986		20.314	-0.973294
			20.311	-0.952108		20.311	-0.603825		20.316	-0.9728
			20.313	-0.952872		20.312	-0.604392		20.317	-0.972055
			20.314	-0.953062		20.314	-0.606178		20.319	-0.972068
			20.316	-0.952624		20.316	-0.605608		20.321	-0.97187
			20.318	-0.9521		20.317	-0.606425		20.322	-0.97277
			20.319	-0.951373		20.319	-0.606686		20.324	-0.973008
			20.321	-0.951167		20.321	-0.607439		20.326	-0.973222
			20.323	-0.951622		20.322	-0.608558		20.327	-0.974256
			20.324	-0.951826		20.324	-0.609008		20.329	-0.974527
			20.326	-0.952155		20.326	-0.609242		20.331	-0.974082
			20.328	-0.95256		20.327	-0.608667		20.332	-0.973827
			20.329	-0.952786		20.329	-0.60867		20.334	-0.973413
			20.331	-0.952672		20.331	-0.609352		20.336	-0.973091
			20.333	-0.952197		20.332	-0.610722		20.337	-0.973043
			20.334	-0.951706		20.334	-0.611572		20.339	-0.973324
			20.336	-0.951153		20.336	-0.611455		20.341	-0.973103
			20.338	-0.951509		20.337	-0.611678		20.342	-0.972889
			20.339	-0.952078		20.339	-0.611413		20.344	-0.97228
			20.341	-0.952568		20.341	-0.611116		20.346	-0.971437
			20.343	-0.953353		20.342	-0.611518		20.347	-0.971533
			20.344	-0.953715		20.344	-0.611197		20.349	-0.971754
			20.346	-0.953333		20.346	-0.611702		20.351	-0.971794
			20.347	-0.953291		20.347	-0.61259		20.352	-0.971504
			20.349	-0.953235		20.349	-0.61344		20.354	-0.97154
			20.351	-0.954		20.35	-0.613255		20.356	-0.972273
			20.352	-0.954547		20.352	-0.613955		20.357	-0.973664
			20.354	-0.955148		20.354	-0.614683		20.359	-0.973585
			20.356	-0.955984		20.355	-0.615687		20.361	-0.973501
			20.357	-0.9554		20.357	-0.615829		20.362	-0.973656
			20.359	-0.955446		20.359	-0.616637		20.364	-0.973358
			20.361	-0.955268		20.36	-0.617645		20.366	-0.973438
			20.362	-0.955663		20.362	-0.618283		20.367	-0.972595
			20.364	-0.955456		20.364	-0.617949		20.369	-0.972421
			20.366	-0.955712		20.365	-0.617173		20.371	-0.973494
			20.367	-0.955583		20.367	-0.618117		20.372	-0.973428
			20.369	-0.95506		20.369	-0.618748		20.374	-0.974044
			20.371	-0.954893		20.37	-0.618946		20.375	-0.973888
			20.372	-0.954521		20.372	-0.618497		20.377	-0.974443
			20.374	-0.954491		20.374	-0.618402		20.379	-0.975089
			20.376	-0.954416		20.375	-0.619113		20.38	-0.975313
			20.377	-0.955673		20.377	-0.61941		20.382	-0.976142
			20.379	-0.957208		20.379	-0.619416		20.384	-0.976488
			20.381	-0.957376		20.38	-0.618962		20.385	-0.976991
			20.382	-0.956984		20.382	-0.618887		20.387	-0.977853
			20.384	-0.957344		20.384	-0.618729		20.389	-0.978266
			20.386	-0.957108		20.385	-0.618953		20.39	-0.97878
			20.387	-0.95769		20.387	-0.619143		20.392	-0.97889
			20.389	-0.957004		20.389	-0.619557		20.394	-0.979057
			20.39	-0.957215		20.39	-0.619745		20.395	-0.979737
			20.392	-0.958381		20.392	-0.618761		20.397	-0.980252
			20.394	-0.958251		20.393	-0.619439		20.399	-0.981028
			20.395	-0.958232		20.395	-0.620421		20.4	-0.981359
			20.397	-0.959438		20.397	-0.619861		20.402	-0.981313
			20.399	-0.959966		20.398	-0.620746		20.404	-0.98153
			20.4	-0.960117		20.4	-0.621755		20.405	-0.981124
			20.402	-0.960087		20.402	-0.621622		20.407	-0.981163
			20.404	-0.961569		20.403	-0.622042		20.409	-0.981223
			20.405	-0.96228		20.405	-0.622618		20.41	-0.981145
			20.407	-0.963791		20.407	-0.622858		20.412	-0.981534
			20.409	-0.964129		20.408	-0.62329		20.414	-0.982153
			20.41	-0.964178		20.41	-0.623495		20.415	-0.983233
			20.412	-0.963928		20.412	-0.623247		20.417	-0.983726
			20.414	-0.96442		20.413	-0.622922		20.419	-0.984008
			20.415	-0.964777		20.415	-0.622476		20.42	-0.984462
			20.417	-0.965106		20.417	-0.621938		20.422	-0.984733
			20.419	-0.966854		20.418	-0.62144		20.424	-0.98502
			20.42	-0.96717		20.42	-0.620727		20.425	-0.985679
			20.422	-0.967596		20.422	-0.620616		20.427	-0.986896
			20.424	-0.968162		20.423	-0.621377		20.429	-0.987992
			20.425	-0.967922		20.425	-0.621826		20.43	-0.988636
			20.427	-0.967671		20.427	-0.621777		20.432	-0.988755
			20.429	-0.968626		20.428	-0.621482		20.433	-0.988409
			20.43	-0.968808		20.43	-0.621618		20.435	-0.988529
			20.432	-0.968575		20.432	-0.62254		20.437	-0.989023
			20.434	-0.967652		20.433	-0.622651		20.438	-0.989108
			20.435	-0.967654		20.435	-0.622415		20.44	-0.98856
			20.437	-0.968379		20.437	-0.622657		20.442	-0.988199
			20.438	-0.967834		20.438	-0.622781		20.443	-0.988743
			20.44	-0.967713		20.44	-0.623252		20.445	-0.989437
			20.442	-0.967667		20.441	-0.623476		20.447	-0.989712
			20.443	-0.967232		20.443	-0.622973		20.448	-0.989498
			20.445	-0.968069		20.445	-0.622426		20.45	-0.989636
			20.447	-0.967741		20.446	-0.621729		20.452	-0.990391
			20.448	-0.968082		20.448	-0.622113		20.453	-0.990503
			20.45	-0.968226		20.45	-0.622267		20.455	-0.990215
			20.452	-0.96871		20.451	-0.621563		20.457	-0.990146
			20.453	-0.968977		20.453	-0.621436		20.458	-0.98994
			20.455	-0.969782		20.455	-0.622301		20.46	-0.989615
			20.457	-0.969336		20.456	-0.623407		20.462	-0.989159
			20.458	-0.969237		20.458	-0.623127		20.463	-0.989094
			20.46	-0.969529		20.46	-0.622625		20.465	-0.989102
			20.462	-0.968657		20.461	-0.62269		20.467	-0.989344
			20.463	-0.969397		20.463	-0.622813		20.468	-0.989638
			20.465	-0.969818		20.465	-0.623178		20.47	-0.988999
			20.467	-0.970614		20.466	-0.623149		20.472	-0.988773
			20.468	-0.970926		20.468	-0.623183		20.473	-0.98885
			20.47	-0.971101		20.47	-0.623163		20.475	-0.989176
			20.472	-0.972141		20.471	-0.622244		20.477	-0.989842
			20.473	-0.972662		20.473	-0.621567		20.478	-0.989605
			20.475	-0.972083		20.475	-0.621875		20.48	-0.989002
			20.477	-0.972077		20.476	-0.621696		20.482	-0.989073
			20.478	-0.971371		20.478	-0.620179		20.483	-0.989265
			20.48	-0.970721		20.48	-0.61895		20.485	-0.990286
			20.481	-0.969811		20.481	-0.618514		20.487	-0.990843
			20.483	-0.969741		20.483	-0.61821		20.488	-0.991386
			20.485	-0.969801		20.484	-0.617794		20.49	-0.992084
			20.486	-0.970326		20.486	-0.616977		20.492	-0.991415
			20.488	-0.970838		20.488	-0.615903		20.493	-0.990873
			20.49	-0.970716		20.489	-0.615249		20.495	-0.990153
			20.491	-0.970375		20.491	-0.614616		20.496	-0.990521
			20.493	-0.970243		20.493	-0.614331		20.498	-0.990755
			20.495	-0.969776		20.494	-0.614618		20.5	-0.991057
			20.496	-0.970175		20.496	-0.614771		20.501	-0.991755
			20.498	-0.971336		20.498	-0.615154		20.503	-0.992181
			20.5	-0.972506		20.499	-0.614867		20.505	-0.99168
			20.501	-0.97235		20.501	-0.614644		20.506	-0.991471
			20.503	-0.972181		20.503	-0.614469		20.508	-0.991039
			20.505	-0.972118		20.504	-0.614353		20.51	-0.990887
			20.506	-0.97184		20.506	-0.614124		20.511	-0.990761
			20.508	-0.971892		20.508	-0.61363		20.513	-0.99076
			20.51	-0.972007		20.509	-0.613369		20.515	-0.991553
			20.511	-0.971801		20.511	-0.613047		20.516	-0.992639
			20.513	-0.971656		20.513	-0.612676		20.518	-0.992581
			20.515	-0.97158		20.514	-0.611772		20.52	-0.99204
			20.516	-0.972024		20.516	-0.611581		20.521	-0.992147
			20.518	-0.972205		20.518	-0.611882		20.523	-0.992985
			20.52	-0.971961		20.519	-0.61187		20.525	-0.993768
			20.521	-0.971916		20.521	-0.611445		20.526	-0.994132
			20.523	-0.972553		20.523	-0.610201		20.528	-0.993969
			20.524	-0.97252		20.524	-0.609161		20.53	-0.994462
			20.526	-0.973002		20.526	-0.609295		20.531	-0.99558
			20.528	-0.97349		20.527	-0.608967		20.533	-0.996704
			20.529	-0.974006		20.529	-0.609817		20.535	-0.996188
			20.531	-0.974194		20.531	-0.611003		20.536	-0.99531
			20.533	-0.97395		20.532	-0.610746		20.538	-0.995371
			20.534	-0.975191		20.534	-0.61017		20.54	-0.995676
			20.536	-0.976101		20.536	-0.608431		20.541	-0.995951
			20.538	-0.975849		20.537	-0.607644		20.543	-0.997456
			20.539	-0.975736		20.539	-0.606673		20.545	-0.998072
			20.541	-0.976464		20.541	-0.605684		20.546	-0.998606
			20.543	-0.977361		20.542	-0.605958		20.548	-0.997942
			20.544	-0.977492		20.544	-0.605177		20.55	-0.99702
			20.546	-0.977461		20.546	-0.605344		20.551	-0.997527
			20.548	-0.97785		20.547	-0.605329		20.553	-0.997827
			20.549	-0.978369		20.549	-0.605266		20.554	-0.998361
			20.551	-0.978448		20.551	-0.604102		20.556	-0.998241
			20.553	-0.978472		20.552	-0.602304		20.558	-0.998611
			20.554	-0.978353		20.554	-0.602274		20.559	-0.998015
			20.556	-0.978264		20.556	-0.602191		20.561	-0.997469
			20.558	-0.978466		20.557	-0.600768		20.563	-0.997622
			20.559	-0.979284		20.559	-0.600605		20.564	-0.997367
			20.561	-0.980319		20.561	-0.600353		20.566	-0.998335
			20.563	-0.981103		20.562	-0.600619		20.568	-0.997677
			20.564	-0.981213		20.564	-0.600621		20.569	-0.997469
			20.566	-0.981933		20.566	-0.599537		20.571	-0.998222
			20.567	-0.982128		20.567	-0.597873		20.573	-0.998135
			20.569	-0.981602		20.569	-0.598023		20.574	-0.998973
			20.571	-0.980508		20.57	-0.597971		20.576	-0.999629
			20.572	-0.979795		20.572	-0.596387		20.578	-1.00035
			20.574	-0.98005		20.574	-0.595492		20.579	-0.999632
			20.576	-0.980346		20.575	-0.594536		20.581	-1.0006
			20.577	-0.980987		20.577	-0.593602		20.583	-0.999831
			20.579	-0.981527		20.579	-0.593182		20.584	-1.00073
			20.581	-0.981121		20.58	-0.591103		20.586	-0.99981
			20.582	-0.980577		20.582	-0.58995		20.588	-1.00097
			20.584	-0.980555		20.584	-0.58955		20.589	-1.00171
			20.586	-0.981357		20.585	-0.588482		20.591	-1.00334
			20.587	-0.982172		20.587	-0.587448		20.593	-1.00391
			20.589	-0.982679		20.589	-0.585773		20.594	-1.00405
			20.591	-0.982808		20.59	-0.584099		20.596	-1.00527
			20.592	-0.982551		20.592	-0.582629		20.598	-1.00539
			20.594	-0.982905		20.594	-0.581463		20.599	-1.00489
			20.596	-0.982872		20.595	-0.579857		20.601	-1.00497
			20.597	-0.982708		20.597	-0.578211		20.603	-1.00621
			20.599	-0.983504		20.599	-0.57822		20.604	-1.00592
			20.601	-0.98435		20.6	-0.576123		20.606	-1.00642
			20.602	-0.983933		20.602	-0.573539		20.608	-1.00678
			20.604	-0.984076		20.604	-0.571301		20.609	-1.00657
			20.606	-0.984421		20.605	-0.568271		20.611	-1.00758
			20.607	-0.984217		20.607	-0.566591		20.613	-1.00783
			20.609	-0.985371		20.609	-0.564634		20.614	-1.00793
			20.61	-0.98468		20.61	-0.563234		20.616	-1.00721
			20.612	-0.984959		20.612	-0.560403		20.617	-1.00711
			20.614	-0.984931		20.613	-0.558652		20.619	-1.00806
			20.615	-0.986759		20.615	-0.556269		20.621	-1.00808
			20.617	-0.987002		20.617	-0.554586		20.622	-1.00895
			20.619	-0.986363		20.618	-0.553326		20.624	-1.00948
			20.62	-0.986944		20.62	-0.55147		20.626	-1.00924
			20.622	-0.986007		20.622	-0.548234		20.627	-1.00925
			20.624	-0.986497		20.623	-0.545732		20.629	-1.00932
			20.625	-0.985353		20.625	-0.543179		20.631	-1.00942
			20.627	-0.98468		20.627	-0.540539		20.632	-1.01041
			20.629	-0.98538		20.628	-0.537351		20.634	-1.00981
			20.63	-0.986095		20.63	-0.534795		20.636	-1.01037
			20.632	-0.9851		20.632	-0.531887		20.637	-1.01034
			20.634	-0.984154		20.633	-0.529712		20.639	-1.01122
			20.635	-0.984225		20.635	-0.527915		20.641	-1.01133
			20.637	-0.984003		20.637	-0.525385		20.642	-1.01202
			20.639	-0.982932		20.638	-0.52202		20.644	-1.0118
			20.64	-0.982253		20.64	-0.519094		20.646	-1.01248
			20.642	-0.981408		20.642	-0.516017		20.647	-1.01296
			20.644	-0.98034		20.643	-0.512962		20.649	-1.01253
			20.645	-0.981274		20.645	-0.510564		20.651	-1.01304
			20.647	-0.980904		20.647	-0.508056		20.652	-1.0129
			20.649	-0.979677		20.648	-0.505488		20.654	-1.01354
			20.65	-0.9797		20.65	-0.50305		20.656	-1.01264
			20.652	-0.980152		20.652	-0.50079		20.657	-1.01283
			20.653	-0.979965		20.653	-0.497573		20.659	-1.01328
			20.655	-0.98094		20.655	-0.494704		20.661	-1.01433
			20.657	-0.980456		20.656	-0.491757		20.662	-1.01492
			20.658	-0.980788		20.658	-0.48847		20.664	-1.01481
			20.66	-0.979801		20.66	-0.485532		20.666	-1.01578
			20.662	-0.979491		20.661	-0.482413		20.667	-1.01555
			20.663	-0.978791		20.663	-0.479853		20.669	-1.01465
			20.665	-0.978298		20.665	-0.477163		20.671	-1.01408
			20.667	-0.976896		20.666	-0.473618		20.672	-1.01392
			20.668	-0.976024		20.668	-0.470081		20.674	-1.01396
			20.67	-0.974821		20.67	-0.466133		20.675	-1.01372
			20.672	-0.974151		20.671	-0.462169		20.677	-1.01436
			20.673	-0.973238		20.673	-0.458894		20.679	-1.01413
			20.675	-0.97299		20.675	-0.455622		20.68	-1.01344
			20.677	-0.972525		20.676	-0.452116		20.682	-1.01366
			20.678	-0.972334		20.678	-0.448732		20.684	-1.01421
			20.68	-0.972626		20.68	-0.445452		20.685	-1.01398
			20.682	-0.972468		20.681	-0.440738		20.687	-1.01434
			20.683	-0.971325		20.683	-0.435868		20.689	-1.01453
			20.685	-0.971531		20.685	-0.432501		20.69	-1.01377
			20.687	-0.971638		20.686	-0.428928		20.692	-1.01355
			20.688	-0.969901		20.688	-0.425731		20.694	-1.01323
			20.69	-0.969201		20.69	-0.422235		20.695	-1.0128
			20.692	-0.969005		20.691	-0.417393		20.697	-1.01267
			20.693	-0.9691		20.693	-0.413068		20.699	-1.0126
			20.695	-0.968849		20.695	-0.409278		20.7	-1.0123
			20.696	-0.967861		20.696	-0.404956		20.702	-1.01154
			20.698	-0.966177		20.698	-0.400389		20.704	-1.01136
			20.7	-0.964511		20.699	-0.396566		20.705	-1.01154
			20.701	-0.962802		20.701	-0.392282		20.707	-1.01134
			20.703	-0.962351		20.703	-0.387886		20.709	-1.01117
			20.705	-0.963108		20.704	-0.384172		20.71	-1.01094
			20.706	-0.963806		20.706	-0.380456		20.712	-1.01097
			20.708	-0.963008		20.708	-0.37632		20.714	-1.01127
			20.71	-0.962496		20.709	-0.371827		20.715	-1.01134
			20.711	-0.962091		20.711	-0.366377		20.717	-1.01124
			20.713	-0.960983		20.713	-0.361593		20.719	-1.01131
			20.715	-0.960272		20.714	-0.356312		20.72	-1.01157
			20.716	-0.960311		20.716	-0.350691		20.722	-1.0111
			20.718	-0.960622		20.718	-0.344285		20.724	-1.01067
			20.72	-0.960228		20.719	-0.338973		20.725	-1.01086
			20.721	-0.960186		20.721	-0.334853		20.727	-1.0114
			20.723	-0.960604		20.723	-0.329742		20.729	-1.01143
			20.725	-0.961158		20.724	-0.324054		20.73	-1.01114
			20.726	-0.960896		20.726	-0.318255		20.732	-1.01108
			20.728	-0.959889		20.728	-0.312498		20.734	-1.01107
			20.73	-0.959391		20.729	-0.306362		20.735	-1.01109
			20.731	-0.959543		20.731	-0.299525		20.737	-1.01043
			20.733	-0.959751		20.733	-0.293006		20.738	-1.00991
			20.735	-0.959497		20.734	-0.286612		20.74	-1.00975
			20.736	-0.959223		20.736	-0.280096		20.742	-1.0097
			20.738	-0.958764		20.738	-0.274317		20.743	-1.00955
			20.739	-0.958318		20.739	-0.267459		20.745	-1.00899
			20.741	-0.958027		20.741	-0.261519		20.747	-1.00871
			20.743	-0.957644		20.743	-0.255263		20.748	-1.00842
			20.744	-0.95742		20.744	-0.248338		20.75	-1.00862
			20.746	-0.957332		20.746	-0.241407		20.752	-1.00944
			20.748	-0.957085		20.747	-0.233564		20.753	-1.01026
			20.749	-0.957204		20.749	-0.226937		20.755	-1.01061
			20.751	-0.957387		20.751	-0.220263		20.757	-1.01029
			20.753	-0.957612		20.752	-0.212959		20.758	-1.00997
			20.754	-0.957717		20.754	-0.206652		20.76	-1.00948
			20.756	-0.957626		20.756	-0.199509		20.762	-1.00848
			20.758	-0.957821		20.757	-0.191547		20.763	-1.0079
			20.759	-0.957578		20.759	-0.183097		20.765	-1.00811
			20.761	-0.9576		20.761	-0.175079		20.767	-1.00739
			20.763	-0.957863		20.762	-0.167255		20.768	-1.00704
			20.764	-0.956972		20.764	-0.159568		20.77	-1.00661
			20.766	-0.955509		20.766	-0.151801		20.772	-1.00588
			20.768	-0.954847		20.767	-0.143597		20.773	-1.00546
			20.769	-0.954342		20.769	-0.134759		20.775	-1.00522
			20.771	-0.954242		20.771	-0.125955		20.777	-1.00469
			20.773	-0.954664		20.772	-0.116951		20.778	-1.00456
			20.774	-0.954617		20.774	-0.108742		20.78	-1.00449
			20.776	-0.953952		20.776	-0.0994119		20.782	-1.00395
			20.778	-0.952849		20.777	-0.090429		20.783	-1.00417
			20.779	-0.952254		20.779	-0.0811349		20.785	-1.00442
			20.781	-0.952738		20.781	-0.0711945		20.787	-1.00428
			20.782	-0.953007		20.782	-0.061254		20.788	-1.0033
			20.784	-0.953533		20.784	-0.0507014		20.79	-1.00187
			20.786	-0.953591		20.786	-0.042022		20.792	-1.00133
			20.787	-0.952407		20.787	-0.0316515		20.793	-1.00017
			20.789	-0.950624		20.789	-0.0223381		20.795	-0.999352
			20.791	-0.949099		20.79	-0.0122074		20.796	-0.998089
			20.792	-0.94904		20.792	-0.00163351		20.798	-0.997681
			20.794	-0.948981		20.794	0.0075663		20.8	-0.997313
			20.796	-0.948698		20.795	0.0184251		20.801	-0.996949
			20.797	-0.947754		20.797	0.0290077		20.803	-0.996523
			20.799	-0.946782		20.799	0.040059		20.805	-0.994795
			20.801	-0.94608		20.8	0.0492999		20.806	-0.994077
			20.802	-0.945613		20.802	0.0603835		20.808	-0.992663
			20.804	-0.945762		20.804	0.0730756		20.81	-0.991474
			20.806	-0.945731		20.805	0.0850098		20.811	-0.991188
			20.807	-0.944861		20.807	0.0959418		20.813	-0.990924
			20.809	-0.943287		20.809	0.107099		20.815	-0.990691
			20.811	-0.942994		20.81	0.118885		20.816	-0.990642
			20.812	-0.94176		20.812	0.131087		20.818	-0.989384
			20.814	-0.941518		20.814	0.143076		20.82	-0.988592
			20.816	-0.941539		20.815	0.155347		20.821	-0.988146
			20.817	-0.940802		20.817	0.168524		20.823	-0.987837
			20.819	-0.939953		20.819	0.181429		20.825	-0.9865
			20.821	-0.939088		20.82	0.195786		20.826	-0.984878
			20.822	-0.939148		20.822	0.209248		20.828	-0.983746
			20.824	-0.938771		20.824	0.222894		20.83	-0.982956
			20.825	-0.938374		20.825	0.236564		20.831	-0.981805
			20.827	-0.937615		20.827	0.251348		20.833	-0.98146
			20.829	-0.93644		20.829	0.265524		20.835	-0.98085
			20.83	-0.935162		20.83	0.279951		20.836	-0.980575
			20.832	-0.934323		20.832	0.294687		20.838	-0.978844
			20.834	-0.933229		20.833	0.309224		20.84	-0.978217
			20.835	-0.932076		20.835	0.324523		20.841	-0.976637
			20.837	-0.930381		20.837	0.340021		20.843	-0.975444
			20.839	-0.928761		20.838	0.356131		20.845	-0.974245
			20.84	-0.927448		20.84	0.371671		20.846	-0.974455
			20.842	-0.926347		20.842	0.386962		20.848	-0.972827
			20.844	-0.925756		20.843	0.403556		20.85	-0.971714
			20.845	-0.924493		20.845	0.420294		20.851	-0.970939
			20.847	-0.923641		20.847	0.437115		20.853	-0.970025
			20.849	-0.924566		20.848	0.454109		20.855	-0.970425
			20.85	-0.92449		20.85	0.470518		20.856	-0.970602
			20.852	-0.924272		20.852	0.486985		20.858	-0.971008
			20.854	-0.922689		20.853	0.504153		20.859	-0.970524
			20.855	-0.922458		20.855	0.52192		20.861	-0.969632
			20.857	-0.919954		20.857	0.539347		20.863	-0.969072
			20.859	-0.918481		20.858	0.557262		20.864	-0.967928
			20.86	-0.91667		20.86	0.576045		20.866	-0.96635
			20.862	-0.915864		20.862	0.59496		20.868	-0.965619
			20.864	-0.914628		20.863	0.612988		20.869	-0.964717
			20.865	-0.914012		20.865	0.631584		20.871	-0.965278
			20.867	-0.912535		20.867	0.650605		20.873	-0.965138
			20.868	-0.911958		20.868	0.670152		20.874	-0.963835
			20.87	-0.911321		20.87	0.689281		20.876	-0.963449
			20.872	-0.910527		20.872	0.70956		20.878	-0.962175
			20.873	-0.91069		20.873	0.730049		20.879	-0.96159
			20.875	-0.909725		20.875	0.750236		20.881	-0.959942
			20.877	-0.908089		20.876	0.770856		20.883	-0.959754
			20.878	-0.905419		20.878	0.791974		20.884	-0.958755
			20.88	-0.904098		20.88	0.814122		20.886	-0.95644
			20.882	-0.902996		20.881	0.83657		20.888	-0.957691
			20.883	-0.901819		20.883	0.859574		20.889	-0.956197
			20.885	-0.899642		20.885	0.882102		20.891	-0.956559
			20.887	-0.897782		20.886	0.904416		20.893	-0.955493
			20.888	-0.895988		20.888	0.92745		20.894	-0.954048
			20.89	-0.894528		20.89	0.95067		20.896	-0.953425
			20.892	-0.89404		20.891	0.974382		20.898	-0.952385
			20.893	-0.893095		20.893	0.998437		20.899	-0.951186
			20.895	-0.89193		20.895	1.02342		20.901	-0.950456
			20.897	-0.890169		20.896	1.04842		20.903	-0.949321
			20.898	-0.889098		20.898	1.07293		20.904	-0.948448
			20.9	-0.886744		20.9	1.09783		20.906	-0.947202
			20.902	-0.885257		20.901	1.1236		20.908	-0.947767
			20.903	-0.884054		20.903	1.14941		20.909	-0.94662
			20.905	-0.882337		20.905	1.1747		20.911	-0.945239
			20.907	-0.880267		20.906	1.20154		20.913	-0.943678
			20.908	-0.879436		20.908	1.22971		20.914	-0.942465
			20.91	-0.879115		20.91	1.25717		20.916	-0.941343
			20.911	-0.878028		20.911	1.28483		20.917	-0.939626
			20.913	-0.876117		20.913	1.31337		20.919	-0.937551
			20.915	-0.875152		20.915	1.34163		20.921	-0.936146
			20.916	-0.874085		20.916	1.3709		20.922	-0.93509
			20.918	-0.87331		20.918	1.39996		20.924	-0.934977
			20.92	-0.871928		20.919	1.42907		20.926	-0.934658
			20.921	-0.871282		20.921	1.45938		20.927	-0.933863
			20.923	-0.870151		20.923	1.48946		20.929	-0.931754
			20.925	-0.868742		20.924	1.51981		20.931	-0.930138
			20.926	-0.86666		20.926	1.55053		20.932	-0.9297
			20.928	-0.864842		20.928	1.58165		20.934	-0.92786
			20.93	-0.862613		20.929	1.61344		20.936	-0.926694
			20.931	-0.860073		20.931	1.64571		20.937	-0.92423
			20.933	-0.857446		20.933	1.67845		20.939	-0.92148
			20.935	-0.854899		20.934	1.7119		20.941	-0.919447
			20.936	-0.853866		20.936	1.74504		20.942	-0.916865
			20.938	-0.851917		20.938	1.77862		20.944	-0.91445
			20.94	-0.851035		20.939	1.81277		20.946	-0.912478
			20.941	-0.850389		20.941	1.84768		20.947	-0.911788
			20.943	-0.849931		20.943	1.88289		20.949	-0.911283
			20.945	-0.849172		20.944	1.91855		20.951	-0.909721
			20.946	-0.847564		20.946	1.95396		20.952	-0.90917
			20.948	-0.844959		20.948	1.99204		20.954	-0.906751
			20.95	-0.842713		20.949	2.02891		20.956	-0.904823
			20.951	-0.840522		20.951	2.06667		20.957	-0.903176
			20.953	-0.83829		20.953	2.10619		20.959	-0.901401
			20.954	-0.837174		20.954	2.1458		20.961	-0.900651
			20.956	-0.836324		20.956	2.18525		20.962	-0.898777
			20.958	-0.835036		20.958	2.22608		20.964	-0.897467
			20.959	-0.83377		20.959	2.26621		20.966	-0.895989
			20.961	-0.832913		20.961	2.30659		20.967	-0.895079
			20.963	-0.832186		20.962	2.34774		20.969	-0.89368
			20.964	-0.831198		20.964	2.38876		20.971	-0.890987
			20.966	-0.83023		20.966	2.43002		20.972	-0.889065
			20.968	-0.829409		20.967	2.47151		20.974	-0.887246
			20.969	-0.828313		20.969	2.51533		20.976	-0.885928
			20.971	-0.826446		20.971	2.55878		20.977	-0.88421
			20.973	-0.824471		20.972	2.6035		20.979	-0.881606
			20.974	-0.821927		20.974	2.64767		20.98	-0.879662
			20.976	-0.81949		20.976	2.69205		20.982	-0.877918
			20.978	-0.818115		20.977	2.73766		20.984	-0.87597
			20.979	-0.816839		20.979	2.78307		20.985	-0.874285
			20.981	-0.814752		20.981	2.83014		20.987	-0.872762
			20.983	-0.812958		20.982	2.87753		20.989	-0.870987
			20.984	-0.811696		20.984	2.92466		20.99	-0.867813
			20.986	-0.809392		20.986	2.97232		20.992	-0.865944
			20.988	-0.807154		20.987	3.01976		20.994	-0.864469
			20.989	-0.80465		20.989	3.06978		20.995	-0.862584
			20.991	-0.802111		20.991	3.11941		20.997	-0.860885
			20.993	-0.799303		20.992	3.17061		20.999	-0.858774
			20.994	-0.796848		20.994	3.22233		21	-0.856599
			20.996	-0.794851		20.996	3.27313		21.002	-0.854917
			20.997	-0.79266		20.997	3.32493		21.004	-0.853539
			20.999	-0.790112		20.999	3.37801		21.005	-0.851593
			21.001	-0.788513		21.001	3.43042		21.007	-0.849271
			21.002	-0.786372		21.002	3.48453		21.009	-0.846861
			21.004	-0.784184		21.004	3.53746		21.01	-0.844716
			21.006	-0.782567		21.006	3.59189		21.012	-0.843484
			21.007	-0.78084		21.007	3.64645		21.014	-0.842394
			21.009	-0.778879		21.009	3.70296		21.015	-0.84051
			21.011	-0.776921		21.01	3.76007		21.017	-0.838096
			21.012	-0.774996		21.012	3.81843		21.019	-0.836259
			21.014	-0.773043		21.014	3.87708		21.02	-0.835359
			21.016	-0.770888		21.015	3.93516		21.022	-0.834213
			21.017	-0.768202		21.017	3.99503		21.024	-0.832568
			21.019	-0.765148		21.019	4.05569		21.025	-0.831288
			21.021	-0.761923		21.02	4.11768		21.027	-0.830117
			21.022	-0.759596		21.022	4.1803		21.029	-0.827923
			21.024	-0.756839		21.024	4.24332		21.03	-0.824814
			21.026	-0.753792		21.025	4.30671		21.032	-0.821616
			21.027	-0.75123		21.027	4.36984		21.034	-0.819191
			21.029	-0.748996		21.029	4.43378		21.035	-0.816368
			21.031	-0.747103		21.03	4.49697		21.037	-0.813574
			21.032	-0.74488		21.032	4.56157		21.038	-0.811752
			21.034	-0.741973		21.034	4.62766		21.04	-0.810333
			21.036	-0.739511		21.035	4.69385		21.042	-0.809252
			21.037	-0.736985		21.037	4.76218		21.043	-0.807429
			21.039	-0.733202		21.039	4.83016		21.045	-0.805285
			21.04	-0.730252		21.04	4.89781		21.047	-0.803454
			21.042	-0.727665		21.042	4.96686		21.048	-0.80031
			21.044	-0.72503		21.044	5.0369		21.05	-0.796315
			21.045	-0.722129		21.045	5.10743		21.052	-0.79325
			21.047	-0.719149		21.047	5.17894		21.053	-0.790865
			21.049	-0.715444		21.049	5.25206		21.055	-0.789246
			21.05	-0.712594		21.05	5.32702		21.057	-0.787344
			21.052	-0.709228		21.052	5.40063		21.058	-0.784482
			21.054	-0.706406		21.053	5.47429		21.06	-0.781963
			21.055	-0.703908		21.055	5.54885		21.062	-0.779902
			21.057	-0.701033		21.057	5.62482		21.063	-0.777683
			21.059	-0.698512		21.058	5.70246		21.065	-0.774592
			21.06	-0.694504		21.06	5.78044		21.067	-0.772003
			21.062	-0.690045		21.062	5.8586		21.068	-0.770206
			21.064	-0.686431		21.063	5.93662		21.07	-0.767686
			21.065	-0.683781		21.065	6.01516		21.072	-0.764311
			21.067	-0.68023		21.067	6.09618		21.073	-0.761688
			21.069	-0.67788		21.068	6.17736		21.075	-0.759588
			21.07	-0.674713		21.07	6.26106		21.077	-0.756563
			21.072	-0.672584		21.072	6.3436		21.078	-0.75405
			21.074	-0.669103		21.073	6.42673		21.08	-0.751962
			21.075	-0.665851		21.075	6.51061		21.082	-0.749267
			21.077	-0.662858		21.077	6.59549		21.083	-0.746315
			21.079	-0.660322		21.078	6.68191		21.085	-0.743544
			21.08	-0.657346		21.08	6.76905		21.087	-0.740242
			21.082	-0.654371		21.082	6.8556		21.088	-0.736959
			21.083	-0.65008		21.083	6.94373		21.09	-0.734002
			21.085	-0.645485		21.085	7.03027		21.092	-0.730789
			21.087	-0.64224		21.087	7.11838		21.093	-0.727522
			21.088	-0.638294		21.088	7.20884		21.095	-0.724223
			21.09	-0.633454		21.09	7.30056		21.097	-0.721135
			21.092	-0.629072		21.092	7.39344		21.098	-0.717374
			21.093	-0.625733		21.093	7.48606		21.1	-0.713926
			21.095	-0.622722		21.095	7.57927		21.101	-0.710883
			21.097	-0.619857		21.096	7.67334		21.103	-0.706714
			21.098	-0.617032		21.098	7.76743		21.105	-0.703405
			21.1	-0.614157		21.1	7.8618		21.106	-0.701186
			21.102	-0.609792		21.101	7.9573		21.108	-0.698205
			21.103	-0.606436		21.103	8.05426		21.11	-0.695794
			21.105	-0.602467		21.105	8.15221		21.111	-0.693166
			21.107	-0.597771		21.106	8.25116		21.113	-0.690479
			21.108	-0.593353		21.108	8.35139		21.115	-0.688318
			21.11	-0.588573		21.11	8.45212		21.116	-0.685829
			21.112	-0.584189		21.111	8.5538		21.118	-0.682909
			21.113	-0.580584		21.113	8.65639		21.12	-0.679963
			21.115	-0.575744		21.115	8.75968		21.121	-0.676332
			21.117	-0.571206		21.116	8.86367		21.123	-0.673109
			21.118	-0.567184		21.118	8.96837		21.125	-0.668639
			21.12	-0.562068		21.12	9.07321		21.126	-0.664996
			21.122	-0.558027		21.121	9.17846		21.128	-0.662028
			21.123	-0.553676		21.123	9.28594		21.13	-0.658193
			21.125	-0.549463		21.125	9.39485		21.131	-0.655024
			21.126	-0.544968		21.126	9.50382		21.133	-0.652303
			21.128	-0.540478		21.128	9.6141		21.135	-0.649427
			21.13	-0.536206		21.13	9.72556		21.136	-0.646803
			21.131	-0.532722		21.131	9.83675		21.138	-0.643979
			21.133	-0.527651		21.133	9.94856		21.14	-0.639871
			21.135	-0.522372		21.135	10.0619		21.141	-0.636539
			21.136	-0.517392		21.136	10.1769		21.143	-0.633382
			21.138	-0.512829		21.138	10.2928		21.145	-0.629737
			21.14	-0.507452		21.139	10.4094		21.146	-0.626272
			21.141	-0.502546		21.141	10.5265		21.148	-0.623835
			21.143	-0.498033		21.143	10.6439		21.15	-0.620701
			21.145	-0.494206		21.144	10.7621		21.151	-0.616708
			21.146	-0.489519		21.146	10.8818		21.153	-0.612455
			21.148	-0.484798		21.148	11.0033		21.155	-0.608824
			21.15	-0.480268		21.149	11.1257		21.156	-0.605712
			21.151	-0.475261		21.151	11.2474		21.158	-0.601791
			21.153	-0.470047		21.153	11.3701		21.159	-0.599032
			21.155	-0.464631		21.154	11.4921		21.161	-0.59545
			21.156	-0.459799		21.156	11.614		21.163	-0.591354
			21.158	-0.454632		21.158	11.7392		21.164	-0.587846
			21.16	-0.449691		21.159	11.8655		21.166	-0.584535
			21.161	-0.444409		21.161	11.9928		21.168	-0.580568
			21.163	-0.43877		21.163	12.1214		21.169	-0.577154
			21.165	-0.433671		21.164	12.251		21.171	-0.573984
			21.166	-0.428794		21.166	12.3818		21.173	-0.569695
			21.168	-0.42433		21.168	12.5132		21.174	-0.566545
			21.169	-0.419785		21.169	12.6446		21.176	-0.563298
			21.171	-0.414499		21.171	12.7769		21.178	-0.559983
			21.173	-0.409714		21.173	12.91		21.179	-0.555314
			21.174	-0.405273		21.174	13.0451		21.181	-0.551986
			21.176	-0.399402		21.176	13.1804		21.183	-0.548869
			21.178	-0.393519		21.178	13.3166		21.184	-0.546088
			21.179	-0.388176		21.179	13.4541		21.186	-0.542962
			21.181	-0.382153		21.181	13.5916		21.188	-0.538275
			21.183	-0.376214		21.182	13.7306		21.189	-0.533008
			21.184	-0.371426		21.184	13.8708		21.191	-0.52827
			21.186	-0.366368		21.186	14.012		21.193	-0.522513
			21.188	-0.360638		21.187	14.1529		21.194	-0.517902
			21.189	-0.355462		21.189	14.2948		21.196	-0.513971
			21.191	-0.350842		21.191	14.4373		21.198	-0.509089
			21.193	-0.34616		21.192	14.5798		21.199	-0.505015
			21.194	-0.341244		21.194	14.724		21.201	-0.501364
			21.196	-0.335397		21.196	14.868		21.203	-0.49732
			21.198	-0.329304		21.197	15.015		21.204	-0.494201
			21.199	-0.323793		21.199	15.1627		21.206	-0.489974
			21.201	-0.318009		21.201	15.3107		21.208	-0.486142
			21.203	-0.312435		21.202	15.4592		21.209	-0.482275
			21.204	-0.30688		21.204	15.6096		21.211	-0.476831
			21.206	-0.300967		21.206	15.7605		21.213	-0.473668
			21.208	-0.295179		21.207	15.9118		21.214	-0.469629
			21.209	-0.289272		21.209	16.0637		21.216	-0.466452
			21.211	-0.2835		21.211	16.2178		21.218	-0.462881
			21.212	-0.277062		21.212	16.3712		21.219	-0.458924
			21.214	-0.270289		21.214	16.5249		21.221	-0.453883
			21.216	-0.264383		21.216	16.6816		21.222	-0.449794
			21.217	-0.258406		21.217	16.8385		21.224	-0.446305
			21.219	-0.252553		21.219	16.9954		21.226	-0.441518
			21.221	-0.24662		21.221	17.1545		21.227	-0.43808
			21.222	-0.240582		21.222	17.313		21.229	-0.433318
			21.224	-0.234702		21.224	17.4723		21.231	-0.428555
			21.226	-0.228832		21.226	17.6257		21.232	-0.42381
			21.227	-0.223429		21.227	17.785		21.234	-0.419545
			21.229	-0.218022		21.229	17.9443		21.236	-0.415481
			21.231	-0.211866		21.23	18.1048		21.237	-0.412484
			21.232	-0.205205		21.232	18.2649		21.239	-0.408487
			21.234	-0.198697		21.234	18.4261		21.241	-0.403532
			21.236	-0.192616		21.235	18.5896		21.242	-0.398896
			21.237	-0.186112		21.237	18.7553		21.244	-0.395844
			21.239	-0.179713		21.239	18.9203		21.246	-0.391958
			21.241	-0.173514		21.24	19.0856		21.247	-0.387367
			21.242	-0.167748		21.242	19.2524		21.249	-0.382947
			21.244	-0.161353		21.244	19.4193		21.251	-0.379145
			21.246	-0.155872		21.245	19.5861		21.252	-0.375643
			21.247	-0.14996		21.247	19.7547		21.254	-0.371706
			21.249	-0.143505		21.249	19.9246		21.256	-0.367804
			21.251	-0.137		21.25	20.0939		21.257	-0.36394
			21.252	-0.129998		21.252	20.2636		21.259	-0.3597
			21.254	-0.12324		21.254	20.434		21.261	-0.355373
			21.255	-0.116814		21.255	20.6058		21.262	-0.351766
			21.257	-0.109604		21.257	20.7768		21.264	-0.347038
			21.259	-0.103636		21.259	20.9506		21.266	-0.342631
			21.26	-0.0974531		21.26	21.1235		21.267	-0.338009
			21.262	-0.0907016		21.262	21.2976		21.269	-0.333552
			21.264	-0.0840417		21.264	21.4723		21.271	-0.329842
			21.265	-0.0776175		21.265	21.6478		21.272	-0.326139
			21.267	-0.0714302		21.267	21.8235		21.274	-0.323006
			21.269	-0.065264		21.269	21.9998		21.276	-0.320333
			21.27	-0.0593568		21.27	22.1766		21.277	-0.316262
			21.272	-0.0541094		21.272	22.355		21.279	-0.31159
			21.274	-0.048038		21.273	22.5333		21.28	-0.307438
			21.275	-0.0406207		21.275	22.7122		21.282	-0.303912
			21.277	-0.0338592		21.277	22.8921		21.284	-0.298616
			21.279	-0.0266111		21.278	23.0721		21.285	-0.293604
			21.28	-0.0195854		21.28	23.2532		21.287	-0.289276
			21.282	-0.0134557		21.282	23.4327		21.289	-0.285449
			21.284	-0.00760049		21.283	23.6139		21.29	-0.281674
			21.285	-0.00163594		21.285	23.7965		21.292	-0.27683
			21.287	0.00447092		21.287	23.9779		21.294	-0.273077
			21.289	0.010259		21.288	24.16		21.295	-0.269721
			21.29	0.0176578		21.29	24.3426		21.297	-0.265799
			21.292	0.0240536		21.292	24.5263		21.299	-0.261368
			21.294	0.0298966		21.293	24.711		21.3	-0.257814
			21.295	0.0366672		21.295	24.8904		21.302	-0.253794
			21.297	0.042199		21.297	25.0717		21.304	-0.250021
			21.298	0.0495823		21.298	25.2552		21.305	-0.246241
			21.3	0.056497		21.3	25.4405		21.307	-0.241817
			21.302	0.0617079		21.302	25.6276		21.309	-0.237211
			21.303	0.0689418		21.303	25.8136		21.31	-0.232949
[truncated: 4,940 more rows]

## Sheet: Sup Fig 5 - chrom
Panel a	File: 200204 WRC230wca		Panel b	File: 200829 V5 WRC230WCA		Panel c	File:200916 2Rac1 WRC230VCA		Panel d	File: 200916 A-Rac1 WRC230VCA		Panel e	File: 210523 WRC v96 N183R		Panel f	File:210523 WRC v97 S186M		Panel g	File:210524 WRC K189M		Panel h	File: 210522 WRC v94 Y108A		Panel i	File: 210522 WRC v93 Y108H		Panel j	File: 210223 WRC v95 N176W		Panel k	File: 210527 WRC230vca V101		Panel l	File:SD200 pYL17 WRCvca		Panel m	File:211028 V5 WRC230VCA Y151E		Panel n	File:190413 WRC 230		Panel o	File: 191008 v5 WRC		Panel p	File:A-Rac1 WRC230		Panel q	File:180109 Rac1-Wave1 WRC230
Volume (mL)	Abs at 280nm (mAU)		Volume (mL)	Abs at 280nm (mAU)		Volume (mL)	Abs at 280nm (mAU)		Volume (mL)	Abs at 280nm (mAU)		Volume (mL)	Abs at 280nm (mAU)		Volume (mL)	Abs at 280nm (mAU)		Volume (mL)	Abs at 280nm (mAU)		Volume (mL)	Abs at 280nm (mAU)		Volume (mL)	Abs at 280nm (mAU)		Volume (mL)	Abs at 280nm (mAU)		Volume (mL)	Abs at 280nm (mAU)		Volume (mL)	Abs at 280nm (mAU)		Volume (mL)	Abs at 280nm (mAU)		Volume (mL)	Abs at 280nm (mAU)		Volume (mL)	Abs at 280nm (mAU)		Volume (mL)	Abs at 280nm (mAU)		Volume (mL)	Abs at 280nm (mAU)
-0.001993	0		-0.002002	1.17726		-0.003295	0		-0.003292	0		-0.005789	-2.59897		-0.005015	0		-0.005015	-33.9549		-0.006004	-3.58215		-0.005771	0.334561		-0.005771	4.24057		-0.002217	0		-0.001904	0		-0.002999	-47.2642		-50.0035	0		-0.003992	0		-0.002989	0		-0.003977	0
-0.001326	0		-0.001434	0		-0.002404	0		-0.002292	0		-0.004922	0		-0.004249	0		-0.004182	0		-0.005168	0		-0.004764	0		-0.004904	0		-0.00155	0		-0.000906	-7.59952		-0.002	0		-50.0008	14.541		-0.003326	0		-0.00199	-13.7392		-0.003311	0
-0.00066	0		-0.000865	0.946711		-0.001512	0		-0.001292	0		-0.004055	0		-0.003483	0		-0.003349	0		-0.004333	0		-0.003756	0		-0.004037	0		-0.000884	0.355452		9.2e-05	0.017576		-0.001	0		-49.9981	16.9314		-0.00266	0		-0.00099	-5.67584		-0.002645	0
6e-06	-0.010031		-0.000297	0.001271		-0.000621	0.002156		-0.000292	-0.002145		-0.003189	-0.001265		-0.002717	0.001248		-0.002516	-0.004016		-0.003498	3.6e-05		-0.002749	-0.000951		-0.003169	0.003067		-0.000218	0.062986		0.00109	0.03068		-1e-06	0.000595		-49.9955	16.9459		-0.001994	0.016313		9e-06	-0.005411		-0.001979	-0.203849
0.000673	-0.016813		0.000271	0.034486		0.000271	0.01522		0.000708	0.001119		-0.002322	-0.004469		-0.001951	0.002932		-0.001682	-0.010299		-0.002663	0.003117		-0.001741	-0.003397		-0.002302	0.009232		0.000448	-0.015474		0.002088	0.033878		0.000999	-0.013265		-49.9928	16.9493		-0.001327	0.020767		0.001009	-0.008776		-0.001313	-0.246628
0.001339	-0.016712		0.00084	0.030147		0.001162	0.017512		0.001708	0.003298		-0.001455	-0.006344		-0.001185	0.001444		-0.000849	-0.015895		-0.001828	0.006529		-0.000734	-0.006549		-0.001434	0.008038		0.001115	-0.012391		0.003086	0.029946		0.001998	-0.014798		-49.9901	16.9516		-0.000661	-0.001423		0.002008	-0.001054		-0.000647	0.002315
0.002005	-0.018223		0.001408	0.029321		0.002053	0.016338		0.002708	0.006488		-0.000589	-0.002727		-0.000419	0.003724		-1.6e-05	-0.020189		-0.000993	0.010086		0.000274	-0.008668		-0.000567	0.009152		0.001781	-0.009069		0.004084	0.02621		0.002997	-0.018638		-49.9875	16.9554		5e-06	-0.004236		0.003007	0.001958		2e-05	0.019498
0.002672	-0.019818		0.001977	0.027278		0.002945	0.014508		0.003708	0.01252		0.000278	-0.000338		0.000347	0.003671		0.000817	-0.023223		-0.000157	0.011446		0.001281	-0.005903		0.0003	0.011335		0.002447	-0.011785		0.005082	0.022916		0.003997	-0.019363		-49.9848	16.957		0.000671	-0.013441		0.004007	0.004626		0.000686	0.020149
0.003338	-0.017878		0.002545	0.022701		0.003836	0.011906		0.004708	0.007879		0.001145	0.003606		0.001113	0.005558		0.001651	-0.021034		0.000678	0.009149		0.002289	-0.012082		0.001168	0.009302		0.003114	-0.015275		0.00608	0.025445		0.004996	-0.015903		-49.9821	16.9526		0.001337	-0.012261		0.005006	0.006518		0.001352	0.01629
0.004005	-0.010286		0.003113	0.020994		0.004727	0.008373		0.005708	0.003216		0.002012	0.006796		0.001879	0.001393		0.002484	-0.014076		0.001513	0.00541		0.003296	-0.019267		0.002035	0.002533		0.00378	-0.021422		0.007078	0.028833		0.005995	-0.012758		-49.9795	16.9486		0.002003	-0.015525		0.006005	0.005852		0.002018	0.016618
0.004671	-0.009332		0.003682	0.026219		0.005619	0.003738		0.006708	0.001136		0.002878	0.006515		0.002645	-0.000175		0.003317	-0.009927		0.002348	0.002372		0.004303	-0.017984		0.002902	-0.000332		0.004446	-0.032087		0.008076	0.026962		0.006995	-0.006091		-49.9768	16.9475		0.002669	-0.015186		0.007005	0.00082		0.002684	0.020553
0.005337	-0.011458		0.00425	0.030995		0.00651	0.00319		0.007708	-0.000643		0.003745	0.002216		0.00341	-0.00242		0.00415	-0.006397		0.003183	0.000499		0.005311	-0.024168		0.00377	0.000232		0.005112	-0.030686		0.009074	0.036631		0.007994	0.002549		-49.9741	16.9476		0.003335	-0.013444		0.008004	-0.001156		0.00335	0.023699
0.006004	-0.011434		0.004818	0.033663		0.007402	0.003937		0.008708	-0.004927		0.004612	-0.004035		0.004176	-0.007459		0.004984	-0.002397		0.004018	-0.005343		0.006318	-0.031723		0.004637	-0.005703		0.005779	-0.035622		0.010072	0.048754		0.008993	0.005814		-49.9715	16.9429		0.004001	-0.015292		0.009003	-0.000193		0.004016	0.025438
0.00667	-0.01495		0.005387	0.036261		0.008293	0.004497		0.009708	-0.00629		0.005479	-0.010813		0.004942	-0.010066		0.005817	-0.001561		0.004854	-0.008832		0.007326	-0.028341		0.005505	-0.01323		0.006445	-0.037586		0.01107	0.080659		0.009993	0.002658		-49.9688	16.9363		0.004667	-0.018406		0.010003	0.001205		0.004682	0.026688
0.007337	-0.021116		0.005955	0.032		0.009184	0.007134		0.010708	-0.006309		0.006345	-0.017321		0.005708	-0.008145		0.00665	-0.009709		0.005689	-0.00649		0.008333	-0.027468		0.006372	-0.010249		0.007111	-0.042584		0.012068	0.109434		0.010992	-0.006738		-49.9661	16.9289		0.005334	-0.018499		0.011002	0.00145		0.005348	0.029692
0.008003	-0.022418		0.006523	0.030903		0.010076	0.008098		0.011708	-0.006853		0.007212	-0.021712		0.006474	-0.009224		0.007483	-0.016375		0.006524	-0.004719		0.009341	-0.035987		0.007239	-0.012147		0.007777	-0.036556		0.013065	0.141968		0.011991	-0.017443		-49.9635	16.9119		0.006	-0.016245		0.012002	0.002884		0.006014	0.032901
0.008669	-0.01966		0.007092	0.02393		0.010967	0.008172		0.012708	-0.002724		0.008079	-0.016692		0.00724	-0.011796		0.008317	-0.020635		0.007359	-0.006371		0.010348	-0.035559		0.008107	-0.016495		0.008444	-0.039083		0.014063	0.156936		0.012991	-0.024164		-49.9608	16.902		0.006666	-0.012816		0.013001	0.005879		0.00668	0.032401
0.009336	-0.018418		0.00766	0.021117		0.011858	0.007555		0.013708	-0.005102		0.008945	-0.011872		0.008006	-0.010467		0.00915	-0.021612		0.008194	-0.008606		0.011356	-0.040559		0.008974	-0.016972		0.00911	-0.039772		0.015061	0.158926		0.01399	-0.028769		-49.9581	16.9039		0.007332	-0.01223		0.014	0.005987		0.007346	0.036223
0.010002	-0.014555		0.008228	0.01515		0.01275	0.006841		0.014709	-0.001654		0.009812	-0.010072		0.008772	-0.013388		0.009983	-0.022424		0.009029	-0.005297		0.012363	-0.041752		0.009841	-0.011295		0.009776	-0.034684		0.016059	0.157467		0.01499	-0.028327		-49.9555	16.927		0.007998	-0.014616		0.015	0.010895		0.008013	0.039707
0.010669	-0.013989		0.008797	0.011045		0.013641	0.007308		0.015709	-3.9e-05		0.010679	-0.00796		0.009538	-0.019389		0.010817	-0.01563		0.009865	-0.001588		0.013371	-0.033691		0.010709	-0.00514		0.010443	-0.032078		0.017057	0.16157		0.015989	-0.016483		-49.9528	16.9467		0.008664	-0.014048		0.015999	0.017227		0.008679	0.036614
0.011335	-0.013633		0.009365	0.013049		0.014533	0.002709		0.016709	0.006351		0.011546	-0.00771		0.010304	-0.021736		0.01165	-0.011113		0.0107	-0.001669		0.014378	-0.030581		0.011576	-0.006074		0.011109	-0.039238		0.018055	0.159274		0.016988	-0.010373		-49.9501	16.9655		0.00933	-0.011309		0.016998	0.019022		0.009345	0.031638
0.012001	-0.013034		0.009933	0.015885		0.015424	0.002376		0.017709	-0.005948		0.012412	-0.009454		0.01107	-0.019616		0.012483	-0.006581		0.011535	-0.004553		0.015385	-0.038265		0.012443	-0.003703		0.011775	-0.039396		0.019053	0.159749		0.017988	-0.010058		-49.9475	16.99		0.009996	-0.011249		0.017998	0.022015		0.010011	0.027431
0.012668	-0.015039		0.010502	0.016698		0.016315	0.003767		0.018709	-0.004707		0.013279	-0.02038		0.011836	-0.018765		0.013316	-0.012589		0.01237	-0.002404		0.016393	-0.024623		0.013311	0.000383		0.012441	-0.041213		0.020051	0.142334		0.018987	-0.009507		-49.9448	16.9911		0.010662	-0.010525		0.018997	0.025005		0.010677	0.025921
0.013334	-0.013654		0.01107	0.020201		0.017207	0.001135		0.019709	-0.003472		0.014146	-0.026016		0.012602	-0.019516		0.01415	-0.011465		0.013205	-0.002387		0.0174	-0.021095		0.014178	0.000536		0.013108	-0.043491		0.021049	0.128522		0.019986	-0.01761		-49.9421	16.9866		0.011328	-0.008815		0.019996	0.019727		0.011343	0.024324
0.014001	-0.011467		0.011638	0.022052		0.018098	-0.004815		0.020709	-0.004621		0.015012	-0.028035		0.013368	-0.018298		0.014983	-0.015907		0.01404	-0.004231		0.018408	-0.021481		0.015046	-0.003298		0.013774	-0.039961		0.022047	0.104688		0.020986	-0.032467		-49.9395	16.9909		0.011995	-0.006142		0.020996	0.017238		0.012009	0.02082
0.014667	-0.012468		0.012207	0.024127		0.018989	-0.002949		0.021709	-0.006868		0.015879	-0.029323		0.014134	-0.020703		0.015816	-0.009805		0.014875	-0.009535		0.019415	-0.013461		0.015913	-0.008616		0.01444	-0.037617		0.023045	0.089393		0.021985	-0.045154		-49.9368	16.9934		0.012661	-0.006052		0.021995	0.019611		0.012675	0.018034
0.015333	-0.0137		0.012775	0.0227		0.019881	-0.001846		0.022709	-0.004079		0.016746	-0.032618		0.014899	-0.021183		0.016649	-0.000961		0.015711	-0.014765		0.020423	0.005802		0.01678	-0.011198		0.015106	-0.033557		0.024043	0.082752		0.022984	-0.0518		-49.9341	16.9898		0.013327	-0.005501		0.022995	0.022798		0.013341	0.017449
0.016	-0.012619		0.013343	0.019609		0.020772	-0.002482		0.023709	0.005507		0.017613	-0.036289		0.015665	-0.02256		0.017483	0.018282		0.016546	-0.014407		0.02143	-0.004685		0.017648	-0.018565		0.015773	-0.024961		0.025041	0.06144		0.023984	-0.057723		-49.9315	16.9917		0.013993	-0.004128		0.023994	0.028676		0.014007	0.015754
0.016666	-0.011078		0.013912	0.013086		0.021664	-0.00296		0.024709	0.000116		0.018479	-0.030619		0.016431	-0.023794		0.018316	0.047364		0.017381	-0.012204		0.022438	-0.010099		0.018515	-0.033591		0.016439	-0.018311		0.026039	0.051382		0.024983	-0.061997		-49.9288	17.0022		0.014659	-0.004069		0.024993	0.034528		0.014673	0.014198
0.017332	-0.010792		0.01448	0.016754		0.022555	0.002001		0.025709	0.00171		0.019346	-0.026935		0.017197	-0.020642		0.019149	0.097709		0.018216	-0.011839		0.023445	-0.012789		0.019382	-0.037351		0.017105	-0.015984		0.027037	0.037501		0.025983	-0.063123		-49.9261	16.9975		0.015325	-0.004342		0.025993	0.035406		0.01534	0.014979
0.017999	-0.010184		0.015048	0.01985		0.023446	0.00906		0.026709	0.000719		0.020213	-0.025998		0.017963	-0.013743		0.019982	0.167927		0.019051	-0.0085		0.024453	-0.019811		0.02025	-0.0411		0.017772	-0.013541		0.028035	0.03185		0.026982	-0.063068		-49.9235	17.0056		0.015991	-0.006996		0.026992	0.035929		0.016006	0.018841
0.018665	-0.008447		0.015617	0.021744		0.024338	0.010428		0.027709	0.003043		0.02108	-0.026086		0.018729	-0.007163		0.020816	0.25138		0.019886	-0.001857		0.02546	-0.037624		0.021117	-0.048683		0.018438	-0.017041		0.029033	0.018803		0.027981	-0.066457		-49.9208	17.0068		0.016657	-0.008601		0.027991	0.036646		0.016672	0.022235
0.019332	-0.014401		0.016185	0.023524		0.025229	0.010103		0.028709	-0.000586		0.021946	-0.019677		0.019495	0.004176		0.021649	0.33407		0.020722	0.003325		0.026467	-0.044525		0.021985	-0.054174		0.019104	-0.016787		0.03003	0.005473		0.028981	-0.074802		-49.9181	17.0097		0.017323	-0.007488		0.028991	0.031982		0.017338	0.024317
0.019998	-0.021061		0.016753	0.030587		0.02612	0.011201		0.029709	-0.003554		0.022813	-0.011658		0.020261	0.023704		0.022482	0.403929		0.021557	0.00217		0.027475	-0.062272		0.022852	-0.051644		0.01977	-0.017009		0.031028	0.002492		0.02998	-0.081732		-49.9155	17.0121		0.01799	-0.008191		0.02999	0.027222		0.018004	0.027995
0.020664	-0.020781		0.017322	0.037673		0.027012	0.015077		0.030709	-0.003714		0.02368	-0.013462		0.021027	0.043867		0.023315	0.446015		0.022392	-0.003109		0.028482	-0.084774		0.023719	-0.045409		0.020437	-0.022295		0.032026	0.007249		0.030979	-0.087408		-49.9128	17.0255		0.018656	-0.009824		0.03099	0.02727		0.01867	0.029179
0.021331	-0.019598		0.01789	0.031951		0.027903	0.016508		0.031709	-0.001974		0.024546	-0.014501		0.021793	0.060114		0.024149	0.453163		0.023227	-0.00556		0.02949	-0.108864		0.024587	-0.043393		0.021103	-0.021158		0.033024	0.002123		0.031979	-0.0933		-49.9102	17.0334		0.019322	-0.010706		0.031989	0.026929		0.019336	0.029506
0.021997	-0.020625		0.018458	0.030997		0.028795	0.02175		0.032709	0.001921		0.025413	-0.023581		0.022559	0.081136		0.024982	0.281052		0.024062	-0.007782		0.030497	-0.118034		0.025454	-0.041967		0.021769	-0.018627		0.034022	-0.006686		0.032978	-0.096861		-49.9075	17.0541		0.019988	-0.013644		0.032988	0.018903		0.020002	0.033327
0.022664	-0.015603		0.019027	0.026774		0.029686	0.025641		0.033709	0.002795		0.02628	-0.026067		0.023325	0.096862		0.025815	0.083059		0.024897	-0.009182		0.031505	-0.121907		0.026321	-0.039698		0.022435	-0.025946		0.03502	-0.019174		0.033977	-0.097051		-49.9048	17.0703		0.020654	-0.015479		0.033988	0.013414		0.020668	0.033058
0.02333	-0.013001		0.019595	0.025202		0.030577	0.028793		0.034709	0.005731		0.027147	-0.028703		0.024091	0.10469		0.026648	0.081006		0.025733	-0.011812		0.032512	-0.130821		0.027189	-0.041805		0.023102	-0.030885		0.036018	-0.018496		0.034977	-0.097636		-49.9022	17.0769		0.02132	-0.014472		0.034987	0.017258		0.021334	0.029017
0.023996	-0.01367		0.020164	0.024084		0.031469	0.03324		0.035709	0.008036		0.028013	-0.031671		0.024857	0.108173		0.027482	0.076291		0.026568	-0.016047		0.03352	-0.137962		0.028056	-0.047028		0.023768	-0.028153		0.037016	-0.02021		0.035976	-0.102617		-49.8995	17.0767		0.021986	-0.014856		0.035986	0.021821		0.022	0.027981
0.024663	-0.012592		0.020732	0.022428		0.03236	0.034974		0.036709	0.007105		0.02888	-0.034349		0.025623	0.108634		0.028315	0.070301		0.027403	-0.016742		0.034527	-0.137131		0.028924	-0.056686		0.024434	-0.033341		0.038014	-0.018599		0.036975	-0.108175		-49.8968	17.084		0.022652	-0.011985		0.036986	0.021835		0.022666	0.023559
0.025329	-0.009237		0.0213	0.023513		0.033251	0.034712		0.037709	0.003831		0.029747	-0.0388		0.026389	0.106583		0.029148	0.067855		0.028238	-0.015264		0.035535	-0.140411		0.029791	-0.072474		0.0251	-0.035256		0.039012	-0.024563		0.037975	-0.11342		-49.8942	17.0863		0.023318	-0.00912		0.037985	0.020573		0.023333	0.01762
0.025996	-0.004999		0.021869	0.023603		0.034143	0.028269		0.038709	0.005026		0.030613	-0.035495		0.027154	0.102617		0.029981	0.068189		0.029073	-0.016649		0.036542	-0.154318		0.030658	-0.083881		0.025767	-0.030668		0.04001	-0.027459		0.038974	-0.116706		-49.8915	17.1006		0.023984	-0.007532		0.038984	0.022817		0.023999	0.015108
0.026662	-0.000596		0.022437	0.026354		0.035034	0.023032		0.039709	0.00727		0.03148	-0.035521		0.02792	0.097804		0.030815	0.065064		0.029908	-0.017843		0.037549	-0.154905		0.031526	-0.090085		0.026433	-0.028244		0.041008	-0.028233		0.039974	-0.114168		-49.8888	17.1149		0.024651	-0.005689		0.039984	0.021662		0.024665	0.012414
0.027328	0.003993		0.023005	0.023948		0.035926	0.023569		0.040709	0.006169		0.032347	-0.040098		0.028686	0.089273		0.031648	0.065322		0.030744	-0.017741		0.038557	-0.155034		0.032393	-0.093453		0.027099	-0.022409		0.042006	-0.03107		0.040973	-0.107258		-49.8862	17.1158		0.025317	-0.00839		0.040983	0.01533		0.025331	0.009806
0.027995	0.005249		0.023574	0.012437		0.036817	0.021828		0.041709	0.004971		0.033214	-0.039666		0.029452	0.078557		0.032481	0.068507		0.031579	-0.016408		0.039564	-0.162185		0.03326	-0.099391		0.027766	-0.015803		0.043004	-0.027081		0.041972	-0.103926		-49.8835	17.1202		0.025983	-0.010166		0.041983	0.013478		0.025997	0.008546
0.028661	0.002604		0.024142	0.011482		0.037708	0.021591		0.042709	0.006516		0.03408	-0.036475		0.030218	0.067641		0.033314	0.065366		0.032414	-0.014955		0.040572	-0.174717		0.034128	-0.101156		0.028432	-0.010364		0.044002	-0.017441		0.042972	-0.103055		-49.8808	17.1203		0.026649	-0.007446		0.042982	0.018688		0.026663	0.007418
0.029327	0.00406		0.02471	0.008621		0.0386	0.02127		0.043709	0.007889		0.034947	-0.031247		0.030984	0.052138		0.034148	0.054782		0.033249	-0.018877		0.041579	-0.176247		0.034995	-0.139981		0.029098	-0.005344		0.045	-0.016005		0.043971	-0.103518		-49.8782	17.1217		0.027315	-0.003245		0.043981	0.022079		0.027329	0.009499
0.029994	0.00128		0.025279	0.003982		0.039491	0.022086		0.044709	0.006142		0.035814	-0.021291		0.03175	0.032899		0.034981	0.048855		0.034084	-0.01938		0.042587	-0.176115		0.035862	-0.196193		0.029764	-0.003443		0.045998	-0.016017		0.04497	-0.107426		-49.8755	17.125		0.027981	0.001318		0.044981	0.024001		0.027995	0.013859
0.03066	-0.005016		0.025847	-0.00174		0.040382	0.022998		0.045709	0.002394		0.036681	-0.013819		0.032516	0.018903		0.035814	0.049242		0.034919	-0.021973		0.043594	-0.179077		0.03673	-0.204694		0.030431	-0.007576		0.046996	-0.031109		0.04597	-0.108247		-49.8728	17.1136		0.028647	0.003744		0.04598	0.02621		0.028661	0.015741
0.031327	-0.00764		0.026415	0.00192		0.041274	0.020509		0.046709	0.005765		0.037547	-0.015975		0.033282	0.004428		0.036647	0.048652		0.035755	-0.018582		0.044602	-0.177698		0.037597	-0.212025		0.031097	-0.01136		0.047993	-0.034255		0.046969	-0.104831		-49.8702	17.1088		0.029313	0.001003		0.046979	0.024917		0.029327	0.018605
0.031993	-0.00598		0.026984	0.010975		0.042165	0.020775		0.047709	0.004595		0.038414	-0.018245		0.034048	-0.014657		0.037481	0.045301		0.03659	-0.011417		0.045609	-0.171403		0.038465	-0.214213		0.031763	-0.019495		0.048991	-0.031558		0.047968	-0.102412		-49.8675	17.1081		0.029979	-0.004353		0.047979	0.020887		0.029993	0.023442
0.032659	-0.010938		0.027552	0.013356		0.043057	0.018917		0.048709	0.001255		0.039281	-0.018677		0.034814	-0.025667		0.038314	0.046622		0.037425	-0.012356		0.046617	-0.173571		0.039332	-0.215091		0.032429	-0.02655		0.049989	-0.033023		0.048968	-0.098705		-49.8648	17.105		0.030645	-0.00893		0.048978	0.015466		0.03066	0.024242
0.033326	-0.010459		0.02812	0.009634		0.043948	0.017937		0.049709	-0.002195		0.040147	-0.021614		0.03558	-0.028892		0.039147	0.047113		0.03826	-0.006861		0.047624	-0.179808		0.040199	-0.217724		0.033096	-0.031912		0.050987	-0.025323		0.049967	-0.095124		-49.8622	17.103		0.031312	-0.012816		0.049977	0.010325		0.031326	0.023889
0.033992	-0.008795		0.028689	0.005964		0.044839	0.017257		0.050709	0.000633		0.041014	-0.025724		0.036346	-0.030008		0.03998	0.046676		0.039095	-0.008094		0.048631	-0.174392		0.041067	-0.213593		0.033762	-0.035452		0.051985	-0.023337		0.050967	-0.094362		-49.8595	17.0962		0.031978	-0.007923		0.050977	0.008639		0.031992	0.025501
0.034659	-0.012183		0.029257	0.008841		0.045731	0.01486		0.051709	0.004105		0.041881	-0.025521		0.037112	-0.028609		0.040814	0.047103		0.03993	-0.006739		0.049639	-0.176243		0.041934	-0.216689		0.034428	-0.03792		0.052983	-0.01875		0.051966	-0.093811		-49.8568	17.0994		0.032644	-0.002973		0.051976	0.008084		0.032658	0.026333
0.035325	-0.017177		0.029825	0.009185		0.046622	0.013581		0.052709	0.002714		0.042748	-0.023936		0.037878	-0.017625		0.041647	0.04355		0.040765	-0.010457		0.050646	-0.172481		0.042801	-0.208631		0.035095	-0.038868		0.053981	-0.018479		0.052965	-0.092483		-49.8542	17.0944		0.03331	-0.003533		0.052976	0.005819		0.033324	0.027709
0.035991	-0.017604		0.030394	0.007958		0.047513	0.010874		0.053709	-0.000202		0.043614	-0.028963		0.038643	-0.001327		0.04248	0.043005		0.041601	-0.014894		0.051654	-0.172455		0.043669	-0.211149		0.035761	-0.035748		0.054979	-0.024597		0.053965	-0.086058		-49.8515	17.0909		0.033976	-0.006517		0.053975	0.004896		0.03399	0.024719
0.036658	-0.017089		0.030962	0.007015		0.048405	0.011689		0.054709	3.6e-05		0.044481	-0.031262		0.039409	0.079011		0.043313	0.050763		0.042436	-0.010245		0.052661	-0.170859		0.044536	-0.213524		0.036427	-0.032563		0.055977	-0.02247		0.054964	-0.075264		-49.8488	17.089		0.034642	-0.009216		0.054974	0.002886		0.034656	0.021438
0.037324	-0.013637		0.03153	0.014667		0.049296	0.013202		0.055709	-0.000638		0.045348	-0.034491		0.040175	0.079782		0.044147	0.047065		0.043271	-0.009569		0.053669	-0.182471		0.045404	-0.2192		0.037093	-0.02677		0.056975	-0.018862		0.055963	-0.062248		-49.8462	17.0874		0.035308	-0.008522		0.055974	0.002943		0.035322	0.016654
0.037991	-0.00936		0.032099	0.020087		0.050188	0.012879		0.056709	-0.006614		0.046215	-0.039357		0.040941	0.084881		0.04498	0.043667		0.044106	-0.009847		0.054676	-0.188034		0.046271	-0.224391		0.03776	-0.022258		0.057973	-0.013437		0.056963	-0.039504		-49.8435	17.0798		0.035974	-0.005709		0.056973	0.006591		0.035988	0.012203
0.038657	-0.004822		0.032667	0.018376		0.051079	0.015324		0.057709	-0.005994		0.047081	-0.043325		0.041707	0.088045		0.045813	0.048225		0.044941	-0.009563		0.055684	-0.200476		0.047138	-0.229916		0.038426	-0.021973		0.058971	-0.009543		0.057962	-0.007587		-49.8408	17.0682		0.03664	-0.003913		0.057972	0.010768		0.036654	0.008858
0.039323	-0.002436		0.033235	0.022947		0.05197	0.016717		0.058709	0.001866		0.047948	-0.044768		0.042473	0.082129		0.046646	0.047887		0.045776	-0.007512		0.056691	-0.204872		0.048006	-0.237764		0.039092	-0.025141		0.059969	-0.019107		0.058961	0.023548		-49.8382	17.062		0.037306	-0.004049		0.058972	0.011511		0.03732	0.006163
0.03999	-0.006253		0.033804	0.021056		0.052862	0.017762		0.059709	0.002482		0.048815	-0.047264		0.043239	0.071519		0.04748	0.043163		0.046612	-0.006868		0.057698	-0.211059		0.048873	-0.239742		0.039758	-0.02259		0.060967	-0.02238		0.059961	0.059376		-49.8355	17.063		0.037973	-0.00368		0.059971	0.01358		0.037986	0.005315
0.040656	-0.011314		0.034372	0.017599		0.053753	0.014531		0.060709	0.001761		0.049681	-0.048195		0.044005	0.065995		0.048313	0.039695		0.047447	-0.01031		0.058706	-0.214812		0.04974	-0.232361		0.040425	-0.029298		0.061965	-0.009129		0.06096	0.107373		-49.8328	17.0632		0.038639	-0.007056		0.06097	0.013314		0.038653	0.003332
0.041323	-0.013497		0.03494	0.012345		0.054644	0.00838		0.061709	0.000774		0.050548	-0.049439		0.044771	0.059111		0.049146	0.043866		0.048282	-0.012722		0.059713	-0.225414		0.050608	-0.229203		0.041091	-0.02786		0.062963	0.044654		0.061959	0.164059		-49.8302	17.0586		0.039305	-0.010346		0.06197	0.01196		0.039319	0.002975
0.041989	-0.016894		0.035509	0.016278		0.055536	0.008521		0.062709	-0.001807		0.051415	-0.049362		0.045537	0.062976		0.049979	0.04258		0.049117	-0.006398		0.060721	-0.234505		0.051475	-0.230558		0.041757	-0.030308		0.063961	0.142359		0.062959	0.231547		-49.8275	17.0585		0.039971	-0.010591		0.062969	0.014015		0.039985	-3e-05
0.042655	-0.020159		0.036077	0.020022		0.056427	0.005627		0.063709	-0.00646		0.052282	-0.048121		0.046303	0.073335		0.050813	0.037857		0.049952	-0.003658		0.061728	-0.24614		0.052343	-0.236467		0.042424	-0.022579		0.064958	0.272256		0.063958	0.313589		-49.8248	17.0465		0.040637	-0.007721		0.063969	0.018768		0.040651	-0.004485
0.043322	-0.018451		0.036646	0.00979		0.057319	0.00362		0.064709	-0.008138		0.053148	-0.048157		0.047069	0.070766		0.051646	0.041588		0.050787	-0.003561		0.062736	-0.256092		0.05321	-0.231624		0.04309	-0.023133		0.065956	0.418734		0.064958	0.411899		-49.8222	17.0441		0.041303	-0.007806		0.064968	0.02256		0.041317	-0.006039
0.043988	-0.019646		0.037214	0.012054		0.05821	0.004648		0.065709	-0.004639		0.054015	-0.045485		0.047835	0.062533		0.052479	0.048334		0.051623	-0.003236		0.063743	-0.265546		0.054077	-0.239963		0.043756	-0.015436		0.066954	0.549931		0.065957	0.522612		-49.8195	17.0462		0.041969	-0.009263		0.065967	0.025275		0.041983	-0.007442
0.044654	-0.024613		0.037782	0.017343		0.059101	0.009932		0.066709	-0.000307		0.054882	-0.045052		0.048601	0.061457		0.053312	0.041196		0.052458	0.000513		0.064751	-0.271326		0.054945	-0.242675		0.044422	-0.014594		0.067952	0.660885		0.066956	0.641103		-49.8168	17.0575		0.042635	-0.009131		0.066967	0.028558		0.042649	-0.009234
0.045321	-0.028503		0.038351	0.023481		0.059993	0.018789		0.067709	0.00637		0.055748	-0.047341		0.049367	0.048291		0.054146	0.038423		0.053293	0.002986		0.065758	-0.271497		0.055812	-0.242819		0.045089	-0.004561		0.06895	0.765402		0.067956	0.768446		-49.8142	17.0649		0.043301	-0.00692		0.067966	0.036709		0.043315	-0.01145
0.045987	-0.02919		0.038919	0.018688		0.060884	0.018867		0.068709	0.006073		0.056615	-0.047533		0.050133	0.044886		0.054979	0.038403		0.054128	-0.002559		0.066766	-0.268203		0.056679	-0.239613		0.045755	-0.002781		0.069948	0.876265		0.068955	0.905755		-49.8115	17.058		0.043968	-0.004861		0.068965	0.049717		0.043981	-0.008081
0.046654	-0.031959		0.039487	0.018822		0.061775	0.022678		0.069709	0.01184		0.057482	-0.043219		0.050898	0.048341		0.055812	0.0318		0.054963	-0.004234		0.067773	-0.263158		0.057547	-0.242536		0.046421	-0.000469		0.070946	0.991511		0.069954	1.04713		-49.8088	17.0391		0.044634	-0.004075		0.069965	0.075864		0.044647	-0.010661
0.04732	-0.032007		0.040056	0.016515		0.062667	0.023988		0.070709	0.010016		0.058349	-0.040994		0.051664	0.054695		0.056646	0.026993		0.055798	-0.002946		0.06878	-0.249296		0.058414	-0.248889		0.047087	-0.005182		0.071944	1.10381		0.070954	1.18751		-49.8062	17.0372		0.0453	-0.00397		0.070964	0.126892		0.045313	-0.011985
0.047986	-0.028164		0.040624	0.015295		0.063558	0.022577		0.071709	0.011011		0.059215	-0.039718		0.05243	0.060794		0.057479	0.027844		0.056634	-0.005555		0.069788	-0.228892		0.059281	-0.254179		0.047754	-0.014627		0.072942	1.18271		0.071953	1.32424		-49.8035	17.0415		0.045966	-0.004813		0.071964	0.204209		0.045979	-0.013846
0.048653	-0.025927		0.041192	0.010233		0.06445	0.019708		0.072709	0.010577		0.060082	-0.039884		0.053196	0.068615		0.058312	0.028314		0.057469	-0.010272		0.070795	-0.211974		0.060149	-0.25676		0.04842	-0.021792		0.07394	1.2605		0.072952	1.44748		-49.8009	17.0371		0.046632	-0.006143		0.072963	0.305755		0.046646	-0.012688
0.049319	-0.025005		0.041761	0.002821		0.065341	0.015611		0.073709	0.01107		0.060949	-0.044727		0.053962	0.078787		0.059145	0.03181		0.058304	-0.008639		0.071803	-0.190553		0.061016	-0.25833		0.049086	-0.0222		0.074938	1.32971		0.073952	1.5525		-49.7982	17.0272		0.047298	-0.008624		0.073962	0.428507		0.047312	-0.010449
0.049986	-0.022399		0.042329	0.003289		0.066232	0.015503		0.074709	0.008536		0.061816	-0.052378		0.054728	0.076002		0.059979	0.044581		0.059139	-0.001274		0.07281	-0.168619		0.061884	-0.258511		0.049752	-0.025448		0.075936	1.40581		0.074951	1.63727		-49.7955	17.0222		0.047964	-0.009808		0.074962	0.557276		0.047978	-0.010823
0.050652	-0.023502		0.042897	0.002705		0.067124	0.017547		0.075709	0.006775		0.062682	-0.054745		0.055494	0.078082		0.060812	0.06078		0.059974	0.004266		0.073818	-0.151282		0.062751	-0.253952		0.050419	-0.024529		0.076934	1.48009		0.075951	1.70079		-49.7929	17.0125		0.04863	-0.011344		0.075961	0.676299		0.048644	-0.00629
0.051318	-0.025879		0.043466	0.004094		0.068015	0.020114		0.076709	0.00832		0.063549	-0.050563		0.05626	0.071091		0.061645	0.080667		0.060809	0.008617		0.074825	-0.139928		0.063618	-0.250237		0.051085	-0.021668		0.077932	1.5464		0.07695	1.75191		-49.7902	17.0082		0.049296	-0.011129		0.07696	0.794116		0.04931	-0.002481
0.051985	-0.025264		0.044034	0.006596		0.068906	0.022134		0.077709	0.006559		0.064416	-0.047723		0.057026	0.066787		0.062478	0.113018		0.061645	0.013887		0.075833	-0.129506		0.064486	-0.247618		0.051751	-0.024564		0.07893	1.61084		0.077949	1.8012		-49.7875	17.0103		0.049962	-0.014681		0.07796	0.907538		0.049976	0.001302
0.052651	-0.027107		0.044602	0.004985		0.069798	0.024694		0.078709	0.007346		0.065282	-0.050935		0.057792	0.0674		0.063312	0.152794		0.06248	0.017434		0.07684	-0.119269		0.065353	-0.238664		0.052418	-0.038187		0.079928	1.67695		0.078949	1.84829		-49.7849	17.0175		0.050629	-0.018285		0.078959	1.02142		0.050642	-0.00394
0.053318	-0.026703		0.045171	0.006071		0.070689	0.024795		0.079709	0.015291		0.066149	-0.057135		0.058558	0.066227		0.064145	0.191541		0.063315	0.0219		0.077848	-0.110227		0.06622	-0.225565		0.053084	-0.031148		0.080926	1.73733		0.079948	1.89736		-49.7822	17.0173		0.051295	-0.019841		0.079958	1.1383		0.051308	-0.006653
0.053984	-0.021735		0.045739	0.002503		0.071581	0.024039		0.080709	0.03187		0.067016	-0.065126		0.059324	0.073999		0.064978	0.240677		0.06415	0.018895		0.078855	-0.103284		0.067088	-0.214173		0.05375	-0.030289		0.081924	1.7902		0.080947	1.95144		-49.7795	17.0228		0.051961	-0.020128		0.080958	1.25935		0.051974	-0.01011
0.05465	-0.018891		0.046307	0.005212		0.072472	0.02272		0.081709	0.046439		0.067883	-0.068763		0.06009	0.085244		0.065811	0.299337		0.064985	0.016267		0.079862	-0.105161		0.067955	-0.19458		0.054416	-0.024041		0.082921	1.84282		0.081947	2.00108		-49.7769	17.024		0.052627	-0.016677		0.081957	1.37871		0.05264	-0.012573
0.055317	-0.018413		0.046876	0.004079		0.073363	0.021914		0.082709	0.069412		0.068749	-0.068104		0.060856	0.099899		0.066645	0.35883		0.06582	0.016668		0.08087	-0.104549		0.068823	-0.169667		0.055083	-0.021316		0.083919	1.8897		0.082946	2.04291		-49.7742	17.0225		0.053293	-0.017758		0.082957	1.49958		0.053306	-0.017871
0.055983	-0.015756		0.047444	0.004627		0.074255	0.024328		0.083709	0.095274		0.069616	-0.058566		0.061622	0.121071		0.067478	0.427237		0.066655	0.021019		0.081877	-0.105195		0.06969	-0.149532		0.055749	-0.018146		0.084917	1.92456		0.083945	2.07949		-49.7715	17.0148		0.053959	-0.018954		0.083956	1.61828		0.053973	-0.018117
0.056649	-0.014711		0.048012	0.008192		0.075146	0.026385		0.084709	0.114053		0.070483	-0.043536		0.062387	0.146826		0.068311	0.499907		0.067491	0.030297		0.082885	-0.108595		0.070557	-0.132532		0.056415	-0.027178		0.085915	1.96014		0.084945	2.11075		-49.7689	17.0172		0.054625	-0.019984		0.084955	1.73401		0.054639	-0.016557
0.057316	-0.020053		0.048581	0.011871		0.076037	0.035737		0.085709	0.128679		0.071349	-0.029927		0.063153	0.17938		0.069144	0.571304		0.068326	0.046139		0.083892	-0.109123		0.071425	-0.112168		0.057081	-0.023058		0.086913	1.97656		0.085944	2.13884		-49.7662	17.0251		0.055291	-0.021223		0.085955	1.84923		0.055305	-0.022633
0.057982	-0.026419		0.049149	0.016562		0.076929	0.043061		0.086709	0.142833		0.072216	-0.015627		0.063919	0.212291		0.069978	0.6367		0.069161	0.068979		0.0849	-0.106255		0.072292	-0.092866		0.057748	-0.026024		0.087911	1.98864		0.086943	2.16851		-49.7635	17.0214		0.055957	-0.024526		0.086954	1.95345		0.055971	-0.022904
0.058649	-0.02759		0.049717	0.019248		0.07782	0.04842		0.087709	0.153044		0.073083	0.002342		0.064685	0.248862		0.070811	0.697995		0.069996	0.093561		0.085907	-0.107624		0.073159	-0.081747		0.058414	-0.026341		0.088909	1.98944		0.087943	2.19769		-49.7609	17.0082		0.056623	-0.01876		0.087953	2.04657		0.056637	-0.025959
0.059315	-0.027658		0.050286	0.021922		0.078712	0.059		0.088709	0.159855		0.07395	0.016735		0.065451	0.294449		0.071644	0.750027		0.070831	0.11529		0.086915	-0.11536		0.074027	-0.073242		0.05908	-0.021605		0.089907	1.99288		0.088942	2.22626		-49.7582	17.0032		0.05729	-0.016706		0.088953	2.12673		0.057303	-0.024576
0.059981	-0.029808		0.050854	0.021593		0.079603	0.074122		0.089709	0.169915		0.074816	0.027099		0.066217	0.335028		0.072477	0.802782		0.071666	0.13566		0.087922	-0.123468		0.074894	-0.060121		0.059747	-0.021978		0.090905	1.98378		0.089942	2.25629		-49.7555	17.0065		0.057956	-0.015445		0.089952	2.19811		0.057969	-0.026097
0.060648	-0.027681		0.051422	0.019902		0.080494	0.090579		0.090709	0.186435		0.075683	0.03856		0.066983	0.375677		0.073311	0.85773		0.072502	0.159895		0.08893	-0.132871		0.075762	-0.051438		0.060413	-0.022609		0.091903	1.98526		0.090941	2.28638		-49.7529	17.0121		0.058622	-0.016295		0.090951	2.25597		0.058635	-0.024086
0.061314	-0.024091		0.051991	0.023117		0.081386	0.100511		0.091709	0.195522		0.07655	0.044097		0.067749	0.417471		0.074144	0.905959		0.073337	0.175231		0.089937	-0.138683		0.076629	-0.060317		0.061079	-0.019786		0.092901	1.99182		0.09194	2.31444		-49.7502	17.0118		0.059288	-0.021592		0.091951	2.30552		0.059301	-0.021555
0.061981	-0.022786		0.052559	0.018017		0.082277	0.111277		0.092709	0.207124		0.077417	0.049994		0.068515	0.448842		0.074977	0.952844		0.074172	0.188933		0.090944	-0.143326		0.077496	-0.059294		0.061745	-0.017854		0.093899	1.99539		0.09294	2.34255		-49.7475	17.0084		0.059954	-0.020238		0.09295	2.34236		0.059967	-0.021157
0.062647	-0.026621		0.053128	0.01426		0.083168	0.129541		0.093709	0.217479		0.078283	0.057542		0.069281	0.484011		0.07581	1.00058		0.075007	0.197159		0.091952	-0.146878		0.078364	-0.050721		0.062412	-0.018199		0.094897	2.00672		0.093939	2.37206		-49.7449	17.0083		0.06062	-0.017777		0.09395	2.36992		0.060633	-0.019817
0.063313	-0.026321		0.053696	0.014101		0.08406	0.142551		0.094709	0.224962		0.07915	0.064088		0.070047	0.521705		0.076644	1.04809		0.075842	0.203868		0.092959	-0.153165		0.079231	-0.047268		0.063078	-0.020423		0.095895	2.01265		0.094938	2.40193		-49.7422	17.016		0.061286	-0.016079		0.094949	2.39375		0.061299	-0.019643
0.06398	-0.022064		0.054264	0.017497		0.084951	0.152959		0.095709	0.22751		0.080017	0.065385		0.070813	0.547001		0.077477	1.08968		0.076677	0.2107		0.093967	-0.156924		0.080098	-0.045235		0.063744	-0.01869		0.096893	2.01779		0.095938	2.42491		-49.7395	17.0157		0.061952	-0.014037		0.095948	2.40945		0.061966	-0.018644
0.064646	-0.016251		0.054833	0.017493		0.085843	0.162023		0.096709	0.227846		0.080883	0.068925		0.071579	0.572967		0.07831	1.13151		0.077513	0.216222		0.094974	-0.157069		0.080966	-0.033147		0.06441	-0.017869		0.097891	2.00918		0.096937	2.44219		-49.7369	17.0191		0.062618	-0.01692		0.096948	2.42112		0.062632	-0.020656
0.065313	-0.013616		0.055401	0.013025		0.086734	0.171411		0.097709	0.230349		0.08175	0.071227		0.072345	0.599953		0.079143	1.17354		0.078348	0.218896		0.095982	-0.160736		0.081833	-0.022902		0.065077	-0.017988		0.098889	2.00388		0.097936	2.45797		-49.7342	17.0214		0.063285	-0.02051		0.097947	2.43047		0.063298	-0.021545
0.065979	-0.008644		0.055969	0.020999		0.087625	0.179308		0.09871	0.235458		0.082617	0.076897		0.073111	0.6287		0.079977	1.21481		0.079183	0.221595		0.096989	-0.162888		0.0827	-0.018081		0.065743	-0.012288		0.099886	1.99486		0.098936	2.46942		-49.7315	17.015		0.063951	-0.02086		0.098946	2.43518		0.063964	-0.022628
0.066645	-0.012955		0.056538	0.025343		0.088517	0.179402		0.09971	0.239869		0.083484	0.082705		0.073876	0.652131		0.08081	1.25063		0.080018	0.220872		0.097997	-0.165307		0.083568	-0.017706		0.066409	-0.005574		0.100884	1.98727		0.099935	2.47629		-49.7289	17.0046		0.064617	-0.020817		0.099946	2.43417		0.06463	-0.021976
0.067312	-0.014771		0.057106	0.026232		0.089408	0.185694		0.10071	0.243606		0.08435	0.090313		0.074642	0.683388		0.081643	1.2891		0.080853	0.225494		0.099004	-0.171942		0.084435	-0.017497		0.067075	-0.006266		0.101882	1.97877		0.100935	2.48106		-49.7262	17.0162		0.065283	-0.020975		0.100945	2.43329		0.065296	-0.023308
0.067978	-0.016841		0.057674	0.022896		0.090299	0.186716		0.10171	0.25542		0.085217	0.097932		0.075408	0.706537		0.082476	1.33262		0.081688	0.23061		0.100012	-0.181036		0.085303	-0.013927		0.067742	-0.000728		0.10288	1.973		0.101934	2.48666		-49.7235	17.0163		0.065949	-0.017365		0.101945	2.42878		0.065962	-0.026577
0.068645	-0.019427		0.058243	0.023459		0.091191	0.186638		0.10271	0.262166		0.086084	0.109515		0.076174	0.725669		0.08331	1.37245		0.082524	0.230292		0.101019	-0.1898		0.08617	-0.010937		0.068408	0.00786		0.103878	1.96245		0.102933	2.4922		-49.7209	17.0233		0.066615	-0.018905		0.102944	2.42203		0.066628	-0.025111
0.069311	-0.020694		0.058811	0.029321		0.092082	0.186021		0.10371	0.266685		0.086951	0.122233		0.07694	0.750647		0.084143	1.40584		0.083359	0.234752		0.102026	-0.198211		0.087037	-0.01213		0.069074	0.018013		0.104876	1.95372		0.103933	2.49731		-49.7182	17.0136		0.067281	-0.020612		0.103943	2.41377		0.067294	-0.024962
0.069977	-0.016971		0.059379	0.019763		0.092974	0.184557		0.10471	0.270549		0.087817	0.132146		0.077706	0.777308		0.084976	1.43529		0.084194	0.244979		0.103034	-0.203508		0.087905	-0.010209		0.069741	0.027727		0.105874	1.94237		0.104932	2.50178		-49.7155	17.0146		0.067947	-0.021913		0.104943	2.40135		0.06796	-0.0273
0.070644	-0.021146		0.059948	0.011086		0.093865	0.192902		0.10571	0.273655		0.088684	0.134041		0.078472	0.800833		0.085809	1.46747		0.085029	0.258038		0.104041	-0.207492		0.088772	-0.00492		0.070407	0.04525		0.106872	1.93303		0.105931	2.5031		-49.7129	17.017		0.068613	-0.019852		0.105942	2.39041		0.068626	-0.027551
0.07131	-0.028568		0.060516	0.010048		0.094756	0.193953		0.10671	0.273375		0.089551	0.135433		0.079238	0.820531		0.086643	1.49638		0.085864	0.269995		0.105049	-0.210585		0.089639	0.007522		0.071073	0.066009		0.10787	1.92179		0.106931	2.50085		-49.7102	17.0199		0.069279	-0.017128		0.106941	2.38433		0.069292	-0.022732
0.071976	-0.025779		0.061084	0.007749		0.095648	0.197787		0.10771	0.275295		0.090417	0.133073		0.080004	0.831562		0.087476	1.52216		0.086699	0.281983		0.106056	-0.209364		0.090507	0.006421		0.071739	0.08797		0.108868	1.91832		0.10793	2.49854		-49.7075	17.0132		0.069946	-0.016402		0.107941	2.37505		0.069959	-0.022158
0.072643	-0.023523		0.061653	0.012664		0.096539	0.202279		0.10871	0.279476		0.091284	0.127803		0.08077	0.845037		0.088309	1.54603		0.087535	0.295182		0.107064	-0.210585		0.091374	0.01315		0.072406	0.114898		0.109866	1.90478		0.108929	2.49655		-49.7049	17.0161		0.070612	-0.01925		0.10894	2.36701		0.070625	-0.025227
0.073309	-0.027653		0.062221	0.011674		0.09743	0.204675		0.10971	0.282851		0.092151	0.127796		0.081536	0.861679		0.089142	1.57527		0.08837	0.306967		0.108071	-0.21722		0.092242	0.017676		0.073072	0.139497		0.110864	1.90245		0.109929	2.49206		-49.7022	17.0032		0.071278	-0.016959		0.109939	2.36581		0.071291	-0.025806
0.073976	-0.026812		0.062789	0.017068		0.098322	0.208337		0.11071	0.287297		0.093018	0.130562		0.082302	0.884268		0.089976	1.60002		0.089205	0.310024		0.109079	-0.223922		0.093109	0.019568		0.073738	0.158205		0.111862	1.89608		0.110928	2.48802		-49.6996	16.9984		0.071944	-0.017606		0.110939	2.36483		0.071957	-0.026494
0.074642	-0.021933		0.063358	0.023237		0.099213	0.215481		0.11171	0.295149		0.093884	0.132475		0.083068	0.907547		0.090809	1.62008		0.09004	0.319082		0.110086	-0.229963		0.093976	0.01768		0.074404	0.176834		0.11286	1.88779		0.111927	2.4896		-49.6969	16.9979		0.07261	-0.014912		0.111938	2.35457		0.072623	-0.025668
0.075308	-0.023474		0.063926	0.019236		0.100105	0.221383		0.11271	0.301384		0.094751	0.135755		0.083834	0.935436		0.091642	1.63754		0.090875	0.329361		0.111093	-0.238936		0.094844	0.018698		0.075071	0.191849		0.113858	1.87759		0.112927	2.48908		-49.6942	17.0032		0.073276	-0.015579		0.112938	2.34625		0.073289	-0.024884
0.075975	-0.029393		0.064494	0.019431		0.100996	0.224131		0.11371	0.303066		0.095618	0.137283		0.0846	0.954438		0.092475	1.66021		0.09171	0.336208		0.112101	-0.244153		0.095711	0.018564		0.075737	0.209462		0.114856	1.88003		0.113926	2.48408		-49.6916	16.9986		0.073942	-0.016199		0.113937	2.33652		0.073955	-0.025228
0.076641	-0.02775		0.065063	0.016977		0.101887	0.225815		0.11471	0.302065		0.096484	0.139751		0.085366	0.969256		0.093309	1.67619		0.092545	0.337644		0.113108	-0.247555		0.096578	0.016874		0.076403	0.232277		0.115854	1.87418		0.114926	2.47594		-49.6889	16.9915		0.074608	-0.013625		0.114936	2.32424		0.074621	-0.023958
0.077308	-0.022969		0.065631	0.014704		0.102779	0.232095		0.11571	0.306267		0.097351	0.146278		0.086131	0.986384		0.094142	1.68822		0.093381	0.336209		0.114116	-0.253319		0.097446	0.017996		0.07707	0.248029		0.116851	1.86839		0.115925	2.47342		-49.6862	16.9898		0.075274	-0.016575		0.115936	2.31018		0.075287	-0.022215
0.077974	-0.023488		0.066199	0.017701		0.10367	0.240143		0.11671	0.307556		0.098218	0.150595		0.086897	0.992855		0.094975	1.70334		0.094216	0.342272		0.115123	-0.261245		0.098313	0.019728		0.077736	0.262983		0.117849	1.86011		0.116924	2.46739		-49.6836	16.9906		0.07594	-0.018089		0.116935	2.30018		0.075953	-0.02709
0.07864	-0.026472		0.066768	0.022744		0.104561	0.236237		0.11771	0.308867		0.099085	0.15468		0.087663	0.992975		0.095808	1.71984		0.095051	0.345179		0.116131	-0.267614		0.099181	0.019136		0.078402	0.283314		0.118847	1.85564		0.117924	2.46132		-49.6809	16.9832		0.076607	-0.018148		0.117934	2.28582		0.076619	-0.025831
0.079307	-0.023815		0.067336	0.025302		0.105453	0.233405		0.11871	0.311434		0.099951	0.162605		0.088429	0.996481		0.096642	1.72929		0.095886	0.343886		0.117138	-0.274389		0.100048	0.019654		0.079068	0.29414		0.119845	1.84784		0.118923	2.45227		-49.6782	16.986		0.077273	-0.014859		0.118934	2.2714		0.077286	-0.020992
0.079973	-0.02448		0.067904	0.027492		0.106344	0.234578		0.11971	0.316058		0.100818	0.170662		0.089195	0.992479		0.097475	1.73963		0.096721	0.345574		0.118146	-0.279687		0.100915	0.01623		0.079735	0.305923		0.120843	1.83814		0.119922	2.44137		-49.6756	16.9864		0.077939	-0.016705		0.119933	2.25298		0.077952	-0.01626
0.08064	-0.027918		0.068473	0.025286		0.107236	0.237103		0.12071	0.321788		0.101685	0.180474		0.089961	0.989908		0.098308	1.74347		0.097556	0.352656		0.119153	-0.285739		0.101783	0.020382		0.080401	0.316725		0.121841	1.83092		0.120922	2.42965		-49.6729	16.986		0.078605	-0.015001		0.120932	2.23317		0.078618	-0.013165
0.081306	-0.026865		0.069041	0.023956		0.108127	0.234587		0.12171	0.328857		0.102552	0.191022		0.090727	0.98654		0.099141	1.7424		0.098392	0.360675		0.120161	-0.292412		0.10265	0.024583		0.081067	0.332681		0.122839	1.82516		0.121921	2.42109		-49.6702	16.9933		0.079271	-0.019541		0.121932	2.2171		0.079284	-0.012471
0.081972	-0.029938		0.06961	0.021424		0.109018	0.236046		0.12271	0.338313		0.103418	0.19741		0.091493	0.983197		0.099975	1.73738		0.099227	0.361698		0.121168	-0.297799		0.103517	0.028998		0.081733	0.343293		0.123837	1.81729		0.12292	2.41623		-49.6676	16.9922		0.079937	-0.01916		0.122931	2.20624		0.07995	-0.015654
0.082639	-0.029933		0.070178	0.015732		0.10991	0.242357		0.12371	0.34532		0.104285	0.201509		0.092259	0.982978		0.100808	1.7374		0.100062	0.367962		0.122175	-0.301463		0.104385	0.027005		0.0824	0.358434		0.124835	1.80753		0.12392	2.41075		-49.6649	16.9904		0.080603	-0.019416		0.123931	2.19613		0.080616	-0.017553
0.083305	-0.027824		0.070746	0.017588		0.110801	0.247093		0.12471	0.350729		0.105152	0.202994		0.093025	0.988449		0.101641	1.73354		0.100897	0.365067		0.123183	-0.302738		0.105252	0.03782		0.083066	0.37523		0.125833	1.79754		0.124919	2.40704		-49.6622	16.9929		0.081269	-0.021565		0.12493	2.19032		0.081282	-0.019567
0.083971	-0.028824		0.071315	0.018261		0.111692	0.248142		0.12571	0.357248		0.106018	0.204613		0.093791	0.982994		0.102474	1.73071		0.101732	0.358474		0.12419	-0.305484		0.106119	0.045758		0.083732	0.389531		0.126831	1.77831		0.125919	2.40472		-49.6596	16.9902		0.081935	-0.015583		0.125929	2.18194		0.081948	-0.021768
0.084638	-0.029131		0.071883	0.019424		0.112584	0.253699		0.12671	0.355343		0.106885	0.211674		0.094557	0.985852		0.103308	1.7341		0.102567	0.351978		0.125198	-0.309384		0.106987	0.052516		0.084399	0.400171		0.127829	1.77612		0.126918	2.40079		-49.6569	16.9806		0.082602	-0.013327		0.126929	2.16312		0.082614	-0.019739
0.085304	-0.022279		0.072451	0.023801		0.113475	0.255532		0.12771	0.356265		0.107752	0.21857		0.095323	0.985517		0.104141	1.72758		0.103403	0.346588		0.126205	-0.314447		0.107854	0.055901		0.085065	0.409297		0.128827	1.76509		0.127917	2.3896		-49.6542	16.9802		0.083268	-0.015445		0.127928	2.13988		0.08328	-0.019678
0.085971	-0.017878		0.07302	0.029105		0.114367	0.254156		0.12871	0.355229		0.108619	0.217024		0.096089	0.975346		0.104974	1.71517		0.104238	0.350153		0.127213	-0.321553		0.108722	0.061273		0.085731	0.417308		0.129825	1.75683		0.128917	2.38203		-49.6516	16.9864		0.083934	-0.012868		0.128927	2.11955		0.083946	-0.01562
0.086637	-0.01738		0.073588	0.033946		0.115258	0.251309		0.12971	0.362087		0.109485	0.21664		0.096855	0.969		0.105808	1.70692		0.105073	0.348608		0.12822	-0.33186		0.109589	0.067561		0.086397	0.427688		0.130823	1.74715		0.129916	2.37931		-49.6489	16.9963		0.0846	-0.013889		0.129927	2.09636		0.084612	-0.016115
0.087303	-0.018475		0.074156	0.034896		0.116149	0.249945		0.13071	0.367342		0.110352	0.217496		0.09762	0.96529		0.106641	1.6966		0.105908	0.348317		0.129228	-0.339773		0.110456	0.065711		0.087064	0.439651		0.131821	1.75222		0.130915	2.37568		-49.6462	16.9946		0.085266	-0.015913		0.130926	2.07511		0.085279	-0.012954
0.08797	-0.016801		0.074725	0.031755		0.117041	0.253535		0.13171	0.369351		0.111219	0.214411		0.098386	0.957562		0.107474	1.67942		0.106743	0.350453		0.130235	-0.340473		0.111324	0.056555		0.08773	0.447098		0.132819	1.74292		0.131915	2.37146		-49.6436	16.9904		0.085932	-0.012635		0.131925	2.05991		0.085945	-0.012428
0.088636	-0.017276		0.075293	0.035503		0.117932	0.255791		0.13271	0.375038		0.112085	0.212852		0.099152	0.950105		0.108307	1.68034		0.107578	0.350095		0.131243	-0.352414		0.112191	0.047285		0.088396	0.455962		0.133817	1.73855		0.132914	2.36974		-49.6409	16.993		0.086598	-0.007733		0.132925	2.04816		0.086611	-0.00549
0.089303	-0.021507		0.075861	0.036864		0.118823	0.261765		0.13371	0.380467		0.112952	0.21245		0.099918	0.953759		0.109141	1.68569		0.108414	0.35546		0.13225	-0.365839		0.113058	0.040828		0.089062	0.463601		0.134814	1.73094		0.133913	2.37058		-49.6382	16.9939		0.087264	-0.002019		0.133924	2.02755		0.087277	-0.000591
0.089969	-0.021986		0.07643	0.043566		0.119715	0.269333		0.13471	0.38755		0.113819	0.210937		0.100684	0.955625		0.109974	1.68596		0.109249	0.348652		0.133257	-0.374198		0.113926	0.034221		0.089729	0.468589		0.135812	1.72749		0.134913	2.36634		-49.6356	16.9909		0.08793	0.003496		0.134924	2.00096		0.087943	0.005551
0.090635	-0.017997		0.076998	0.051268		0.120606	0.274679		0.13571	0.378356		0.114686	0.211641		0.10145	0.962826		0.110807	1.68727		0.110084	0.338799		0.134265	-0.380636		0.114793	0.021534		0.090395	0.468802		0.13681	1.71338		0.135912	2.35702		-49.6329	16.9882		0.088596	0.008769		0.135923	1.97763		0.088609	0.012604
0.091302	-0.016352		0.077566	0.065287		0.121498	0.280891		0.13671	0.378706		0.115552	0.210267		0.102216	0.972736		0.11164	1.6892		0.110919	0.332167		0.135272	-0.391199		0.115661	0.02464		0.091061	0.475558		0.137808	1.70126		0.136911	2.34956		-49.6302	16.9876		0.089263	0.02103		0.136922	1.95731		0.089275	0.017632
0.091968	-0.014851		0.078135	0.084122		0.122389	0.285161		0.13771	0.379596		0.116419	0.208363		0.102982	0.983895		0.112474	1.68536		0.111754	0.333298		0.13628	-0.390583		0.116528	0.017134		0.091727	0.478673		0.138806	1.69292		0.137911	2.34311		-49.6276	16.9965		0.089929	0.032088		0.137922	1.93623		0.089941	0.019825
0.092635	-0.015683		0.078703	0.102921		0.12328	0.289356		0.13871	0.370102		0.117286	0.209595		0.103748	0.991979		0.113307	1.67643		0.112589	0.340509		0.137287	-0.389681		0.117395	0.01458		0.092394	0.480295		0.139804	1.67759		0.13891	2.33707		-49.6249	16.991		0.090595	0.03956		0.138921	1.92399		0.090607	0.025329
0.093301	-0.017128		0.079271	0.128619		0.124172	0.292095		0.13971	0.365974		0.118153	0.208233		0.104514	0.993468		0.11414	1.67271		0.113424	0.335921		0.138295	-0.387654		0.118263	0.00802		0.09306	0.483514		0.140802	1.66872		0.13991	2.33246		-49.6222	16.984		0.091261	0.049797		0.13992	1.91604		0.091273	0.029965
0.093967	-0.019795		0.07984	0.142398		0.125063	0.293052		0.14071	0.369553		0.119019	0.205277		0.10528	0.992404		0.114973	1.66928		0.11426	0.338388		0.139302	-0.392176		0.11913	0.001756		0.093726	0.497208		0.1418	1.66471		0.140909	2.33322		-49.6196	16.9796		0.091927	0.064343		0.14092	1.90391		0.091939	0.032602
0.094634	-0.019806		0.080408	0.155291		0.125954	0.294834		0.14171	0.371418		0.119886	0.202401		0.106046	0.985711		0.115807	1.65682		0.115095	0.346949		0.14031	-0.392363		0.119997	-0.005773		0.094393	0.501556		0.142798	1.66412		0.141908	2.33347		-49.6169	16.9749		0.092593	0.075712		0.141919	1.89071		0.092605	0.040995
0.0953	-0.020369		0.080976	0.167275		0.126846	0.300349		0.14271	0.370528		0.120753	0.196148		0.106812	0.979149		0.11664	1.64163		0.11593	0.354475		0.141317	-0.396283		0.120865	-0.010005		0.095059	0.507059		0.143796	1.65471		0.142908	2.33022		-49.6142	16.9801		0.093259	0.085676		0.142919	1.87797		0.093272	0.042429
0.095967	-0.015793		0.081545	0.178735		0.127737	0.310138		0.14371	0.372881		0.121619	0.195888		0.107578	0.97328		0.117473	1.63339		0.116765	0.356927		0.142325	-0.399145		0.121732	-0.012797		0.095725	0.506277		0.144794	1.65439		0.143907	2.32592		-49.6116	16.9914		0.093925	0.098567		0.143918	1.86332		0.093938	0.043674
0.096633	-0.012092		0.082113	0.184387		0.128629	0.313686		0.14471	0.376389		0.122486	0.200188		0.108344	0.964197		0.118306	1.62697		0.1176	0.35509		0.143332	-0.402298		0.1226	-0.017081		0.096391	0.503875		0.145792	1.64955		0.144906	2.32344		-49.6089	16.9842		0.094591	0.111466		0.144917	1.84906		0.094604	0.04701
0.097299	-0.008117		0.082681	0.183171		0.12952	0.310684		0.14571	0.368018		0.123353	0.20331		0.109109	0.954384		0.11914	1.62212		0.118435	0.355056		0.144339	-0.408917		0.123467	-0.016479		0.097058	0.500261		0.14679	1.64726		0.145906	2.31894		-49.6062	16.983		0.095257	0.118005		0.145917	1.83816		0.09527	0.05022
0.097966	-0.006025		0.08325	0.187607		0.130411	0.309612		0.14671	0.3678		0.12422	0.209013		0.109875	0.945696		0.119973	1.62165		0.119271	0.351486		0.145347	-0.414575		0.124334	-0.015193		0.097724	0.503286		0.147788	1.64262		0.146905	2.30731		-49.6036	16.9889		0.095924	0.123057		0.146916	1.8258		0.095936	0.055009
0.098632	-0.002123		0.083818	0.197011		0.131303	0.313666		0.14771	0.376151		0.125086	0.210404		0.110641	0.947814		0.120806	1.61892		0.120106	0.349491		0.146354	-0.421828		0.125202	-0.013402		0.09839	0.50281		0.148786	1.64219		0.147904	2.29611		-49.6009	16.9939		0.09659	0.134477		0.147915	1.81176		0.096602	0.060825
0.099298	0.000242		0.084386	0.207721		0.132194	0.314472		0.14871	0.375645		0.125953	0.204574		0.111407	0.947377		0.121639	1.61156		0.120941	0.349404		0.147362	-0.43061		0.126069	-0.015563		0.099056	0.511579		0.149784	1.63011		0.148904	2.28847		-49.5983	16.9882		0.097256	0.141248		0.148915	1.80174		0.097268	0.057401
0.099965	0.003405		0.084955	0.204809		0.133085	0.309182		0.14971	0.376163		0.12682	0.200513		0.112173	0.943057		0.122473	1.60079		0.121776	0.347718		0.148369	-0.443015		0.126936	-0.012512		0.099723	0.516619		0.150782	1.62528		0.149903	2.28044		-49.5956	16.9864		0.097922	0.154767		0.149914	1.79336		0.097934	0.060594
0.100631	0.002632		0.085523	0.208601		0.133977	0.303291		0.15071	0.378807		0.127687	0.191593		0.112939	0.940614		0.123306	1.58981		0.122611	0.342864		0.149377	-0.448018		0.127804	-0.016175		0.100389	0.516432		0.151779	1.61959		0.150903	2.27272		-49.5929	16.9871		0.098588	0.161099		0.150913	1.7846		0.0986	0.06528
0.101298	0.004394		0.086092	0.217442		0.134868	0.302265		0.15171	0.38023		0.128553	0.182056		0.113705	0.935347		0.124139	1.58107		0.123446	0.339105		0.150384	-0.454782		0.128671	-0.022773		0.101055	0.517564		0.152777	1.61326		0.151902	2.26955		-49.5903	16.9848		0.099254	0.168083		0.151913	1.77262		0.099266	0.066856
0.101964	0.004821		0.08666	0.22698		0.13576	0.299396		0.15271	0.377296		0.12942	0.179256		0.114471	0.920332		0.124972	1.57686		0.124282	0.336078		0.151392	-0.455395		0.129539	-0.029492		0.101722	0.518549		0.153775	1.60958		0.152901	2.26831		-49.5876	16.9791		0.09992	0.176561		0.152912	1.76398		0.099932	0.070916
0.10263	0.007042		0.087228	0.231324		0.136651	0.297419		0.15371	0.372644		0.130287	0.17879		0.115237	0.919638		0.125806	1.57076		0.125117	0.332184		0.152399	-0.463663		0.130406	-0.033632		0.102388	0.519411		0.154773	1.61706		0.153901	2.26044		-49.5849	16.9736		0.100586	0.181001		0.153912	1.75565		0.100599	0.074698
0.103297	0.015214		0.087797	0.229224		0.137542	0.297763		0.15471	0.371291		0.131153	0.173989		0.116003	0.908059		0.126639	1.56836		0.125952	0.329777		0.153407	-0.46701		0.131273	-0.042303		0.103054	0.521196		0.155771	1.61574		0.1549	2.2537		-49.5823	16.9657		0.101252	0.185044		0.154911	1.74873		0.101265	0.075934
0.103963	0.027689		0.088365	0.233949		0.138434	0.300104		0.15571	0.369382		0.13202	0.169979		0.116769	0.897504		0.127472	1.56075		0.126787	0.328365		0.154414	-0.472514		0.132141	-0.049801		0.10372	0.530469		0.156769	1.61876		0.155899	2.2495		-49.5796	16.9748		0.101918	0.193578		0.15591	1.73697		0.101931	0.07964
0.10463	0.037302		0.088933	0.240092		0.139325	0.304492		0.15671	0.366899		0.132887	0.167338		0.117535	0.890482		0.128305	1.55295		0.127622	0.328959		0.155421	-0.476288		0.133008	-0.057675		0.104387	0.527441		0.157767	1.6204		0.156899	2.24426		-49.5769	16.9815		0.102585	0.205184		0.15691	1.72804		0.102597	0.078803
0.105296	0.043248		0.089502	0.240145		0.140216	0.31179		0.15771	0.370213		0.133754	0.160384		0.118301	0.891196		0.129139	1.54622		0.128457	0.334149		0.156429	-0.482586		0.133875	-0.066164		0.105053	0.537536		0.158765	1.61257		0.157898	2.2374		-49.5743	16.9818		0.103251	0.209058		0.157909	1.72005		0.103263	0.076844
0.105962	0.045566		0.09007	0.245595		0.141108	0.317052		0.15871	0.375583		0.13462	0.154382		0.119067	0.891257		0.129972	1.53788		0.129293	0.334628		0.157436	-0.478732		0.134743	-0.072853		0.105719	0.550305		0.159763	1.6052		0.158897	2.23201		-49.5716	16.9846		0.103917	0.228693		0.158908	1.70603		0.103929	0.079939
0.106629	0.04458		0.090638	0.247614		0.141999	0.318465		0.15971	0.381713		0.135487	0.149783		0.119833	0.886682		0.130805	1.52378		0.130128	0.332594		0.158444	-0.481547		0.13561	-0.079971		0.106385	0.554972		0.160761	1.6054		0.159897	2.225		-49.5689	16.9773		0.104583	0.240422		0.159908	1.68905		0.104595	0.079882
0.107295	0.046306		0.091207	0.253713		0.142891	0.317863		0.16071	0.385293		0.136354	0.143024		0.120599	0.894142		0.131638	1.51187		0.130963	0.329135		0.159451	-0.483037		0.136477	-0.084563		0.107052	0.558982		0.161759	1.59495		0.160896	2.21532		-49.5663	16.9696		0.105249	0.260354		0.160907	1.67686		0.105261	0.077905
0.107962	0.054545		0.091775	0.266032		0.143782	0.314805		0.16171	0.387561		0.13722	0.135953		0.121364	0.889016		0.132472	1.50212		0.131798	0.324718		0.160459	-0.49681		0.137345	-0.090931		0.107718	0.56746		0.162757	1.58718		0.161895	2.20899		-49.5636	16.9616		0.105915	0.279213		0.161906	1.66381		0.105927	0.075721
0.108628	0.068722		0.092343	0.268201		0.144673	0.30825		0.16271	0.386862		0.138087	0.133497		0.12213	0.878084		0.133305	1.4915		0.132633	0.31935		0.161466	-0.499943		0.138212	-0.0892		0.108384	0.572213		0.163755	1.58518		0.162895	2.2031		-49.5609	16.9652		0.106581	0.29689		0.162906	1.64583		0.106593	0.076986
0.109294	0.084159		0.092912	0.271049		0.145565	0.305256		0.16371	0.382672		0.138954	0.133554		0.122896	0.870527		0.134138	1.47876		0.133468	0.313701		0.162474	-0.511211		0.13908	-0.092655		0.109051	0.568478		0.164753	1.58158		0.163894	2.20174		-49.5583	16.9697		0.107247	0.317724		0.163905	1.63324		0.107259	0.077054
0.109961	0.095822		0.09348	0.276118		0.146456	0.302364		0.16471	0.376209		0.139821	0.132694		0.123662	0.855542		0.134971	1.46803		0.134304	0.313976		0.163481	-0.520171		0.139947	-0.099091		0.109717	0.581574		0.165751	1.57382		0.164894	2.20525		-49.5556	16.9655		0.107913	0.343901		0.164905	1.62531		0.107925	0.080488
0.110627	0.112263		0.094048	0.282019		0.147347	0.299992		0.16571	0.372687		0.140687	0.129577		0.124428	0.843873		0.135805	1.46131		0.135139	0.311096		0.164488	-0.523623		0.140814	-0.109042		0.110383	0.589362		0.166749	1.5746		0.165893	2.2081		-49.5529	16.9628		0.10858	0.367018		0.165904	1.6151		0.108592	0.080808
0.111293	0.119892		0.094617	0.291605		0.148239	0.298412		0.16671	0.379011		0.141554	0.12932		0.125194	0.840579		0.136638	1.45169		0.135974	0.307181		0.165496	-0.515409		0.141682	-0.117029		0.111049	0.601162		0.167747	1.57017		0.166892	2.20683		-49.5503	16.9627		0.109246	0.387731		0.166903	1.60591		0.109258	0.083317
0.11196	0.131557		0.095185	0.28783		0.14913	0.298378		0.16771	0.38795		0.142421	0.130826		0.12596	0.848853		0.137471	1.44208		0.136809	0.308667		0.166503	-0.520905		0.142549	-0.122287		0.111716	0.607806		0.168745	1.56545		0.167892	2.20242		-49.5476	16.9704		0.109912	0.415877		0.167903	1.59841		0.109924	0.087325
0.112626	0.146446		0.095753	0.299344		0.150022	0.302143		0.16871	0.391397		0.143288	0.129787		0.126726	0.853061		0.138304	1.4346		0.137644	0.311571		0.167511	-0.513656		0.143416	-0.133419		0.112382	0.610604		0.169742	1.56334		0.168891	2.19538		-49.5449	16.9769		0.110578	0.437852		0.168902	1.58628		0.11059	0.092465
0.113293	0.164477		0.096322	0.304636		0.150913	0.299835		0.16971	0.397689		0.144154	0.1302		0.127492	0.858873		0.139138	1.4263		0.138479	0.308254		0.168518	-0.517238		0.144284	-0.138889		0.113048	0.615587		0.17074	1.5604		0.16989	2.18485		-49.5423	16.9753		0.111244	0.464754		0.169901	1.57542		0.111256	0.095466
0.113959	0.180143		0.09689	0.305249		0.151804	0.299399		0.17071	0.409075		0.145021	0.132454		0.128258	0.856298		0.139971	1.41361		0.139314	0.304592		0.169526	-0.518148		0.145151	-0.145362		0.113714	0.619323		0.171738	1.55563		0.17089	2.17689		-49.5396	16.9687		0.11191	0.488882		0.170901	1.56849		0.111922	0.101247
0.114625	0.194317		0.097458	0.31787		0.152696	0.300693		0.17171	0.415097		0.145888	0.129958		0.129024	0.848452		0.140804	1.40618		0.14015	0.303954		0.170533	-0.526425		0.146019	-0.156001		0.114381	0.619929		0.172736	1.55201		0.171889	2.17331		-49.5369	16.967		0.112576	0.518228		0.1719	1.56171		0.112588	0.105476
0.115292	0.206821		0.098027	0.318204		0.153587	0.302689		0.17271	0.420561		0.146754	0.127336		0.12979	0.839951		0.141637	1.40203		0.140985	0.305418		0.171541	-0.528997		0.146886	-0.164718		0.115047	0.619753		0.173734	1.55495		0.172888	2.17518		-49.5343	16.9706		0.113242	0.546839		0.172899	1.55421		0.113254	0.107581
0.115958	0.219174		0.098595	0.324008		0.154478	0.304109		0.17371	0.428945		0.147621	0.124507		0.130556	0.830841		0.142471	1.40473		0.14182	0.303343		0.172548	-0.544443		0.147753	-0.170168		0.115713	0.632192		0.174732	1.55028		0.173888	2.18155		-49.5316	16.9711		0.113908	0.575605		0.173899	1.54951		0.11392	0.110923
0.116625	0.234097		0.099163	0.327616		0.15537	0.303528		0.17471	0.434788		0.148488	0.118629		0.131322	0.824512		0.143304	1.40593		0.142655	0.30018		0.173556	-0.546806		0.148621	-0.17568		0.116379	0.632599		0.17573	1.53828		0.174887	2.18696		-49.5289	16.9715		0.114574	0.604086		0.174898	1.53772		0.114586	0.113675
0.117291	0.23968		0.099732	0.334839		0.156261	0.30301		0.17571	0.437169		0.149355	0.116939		0.132088	0.82264		0.144137	1.40335		0.14349	0.299545		0.174563	-0.559567		0.149488	-0.180933		0.117046	0.645909		0.176728	1.52947		0.175887	2.19376		-49.5263	16.9755		0.115241	0.630033		0.175898	1.52292		0.115252	0.116055
0.117957	0.246611		0.1003	0.336942		0.157153	0.302922		0.17671	0.440658		0.150221	0.116837		0.132853	0.812684		0.14497	1.4014		0.144325	0.297135		0.17557	-0.565619		0.150355	-0.181706		0.117712	0.652823		0.177726	1.52382		0.176886	2.20281		-49.5236	16.9808		0.115907	0.656094		0.176897	1.50236		0.115919	0.116794
0.118624	0.251792		0.100868	0.33554		0.158044	0.30561		0.17771	0.445934		0.151088	0.112877		0.133619	0.800289		0.145804	1.3907		0.145161	0.293752		0.176578	-0.564211		0.151223	-0.186011		0.118378	0.65711		0.178724	1.51167		0.177885	2.21057		-49.5209	16.9775		0.116573	0.682533		0.177896	1.48713		0.116585	0.120533
0.11929	0.257169		0.101437	0.346683		0.158935	0.311481		0.17871	0.450371		0.151955	0.108977		0.134385	0.790978		0.146637	1.38001		0.145996	0.2899		0.177585	-0.564335		0.15209	-0.1984		0.119045	0.664554		0.179722	1.51183		0.178885	2.21574		-49.5183	16.9679		0.117239	0.706347		0.178896	1.47446		0.117251	0.118161
0.119957	0.260157		0.102005	0.354685		0.159827	0.305434		0.17971	0.457052		0.152821	0.102868		0.135151	0.778291		0.14747	1.36456		0.146831	0.290806		0.178593	-0.568227		0.152958	-0.205047		0.119711	0.666854		0.18072	1.51957		0.179884	2.22538		-49.5156	16.9679		0.117905	0.72895		0.179895	1.46534		0.117917	0.118645
0.120623	0.270269		0.102573	0.35779		0.160718	0.306626		0.18071	0.47038		0.153688	0.097084		0.135917	0.762883		0.148303	1.35601		0.147666	0.294414		0.1796	-0.571068		0.153825	-0.216379		0.120377	0.66369		0.181718	1.51562		0.180883	2.23671		-49.5129	16.9665		0.118571	0.750593		0.180894	1.45562		0.118583	0.118613
0.121289	0.277443		0.103142	0.360272		0.161609	0.310696		0.18171	0.485836		0.154555	0.099026		0.136683	0.75772		0.149137	1.34542		0.148501	0.297021		0.180608	-0.577811		0.154692	-0.223921		0.121043	0.665817		0.182716	1.51021		0.181883	2.24329		-49.5103	16.965		0.119237	0.768569		0.181894	1.45411		0.119249	0.121217
0.121956	0.286321		0.10371	0.364121		0.162501	0.318539		0.18271	0.495763		0.155422	0.100012		0.137449	0.755211		0.14997	1.3424		0.149336	0.297723		0.181615	-0.592206		0.15556	-0.229451		0.12171	0.672093		0.183714	1.50044		0.182882	2.2512		-49.5076	16.9692		0.119903	0.789312		0.182893	1.44908		0.119915	0.122435
0.122622	0.287971		0.104279	0.368611		0.163392	0.327038		0.183711	0.504879		0.156288	0.100334		0.138215	0.747225		0.150803	1.33046		0.150172	0.301473		0.182623	-0.600694		0.156427	-0.238431		0.122376	0.66781		0.184712	1.48784		0.183881	2.2641		-49.5049	16.9779		0.120569	0.807228		0.183893	1.44091		0.120581	0.121277
0.123289	0.289223		0.104847	0.368153		0.164284	0.323556		0.184711	0.517013		0.157155	0.102029		0.138981	0.742392		0.151637	1.32405		0.151007	0.299191		0.18363	-0.602752		0.157294	-0.251642		0.123042	0.667842		0.18571	1.477		0.184881	2.27304		-49.5023	16.9806		0.121235	0.818237		0.184892	1.4327		0.121247	0.123299
0.123955	0.288846		0.105415	0.369248		0.165175	0.33326		0.185711	0.530012		0.158022	0.101653		0.139747	0.732242		0.15247	1.31368		0.151842	0.293258		0.184638	-0.602104		0.158162	-0.262266		0.123708	0.669128		0.186707	1.4731		0.18588	2.27799		-49.4996	16.9746		0.121902	0.832058		0.185891	1.42643		0.121913	0.124033
0.124621	0.291473		0.105984	0.373321		0.166066	0.34191		0.186711	0.540807		0.158889	0.095421		0.140513	0.725487		0.153303	1.29981		0.152677	0.286774		0.185645	-0.603663		0.159029	-0.274791		0.124375	0.667744		0.187705	1.47093		0.18688	2.28512		-49.4969	16.9647		0.122568	0.842227		0.186891	1.41507		0.122579	0.125831
0.125288	0.290503		0.106552	0.377615		0.166958	0.346927		0.187711	0.552324		0.159755	0.090815		0.141279	0.72067		0.154136	1.28813		0.153512	0.281473		0.186652	-0.60211		0.159896	-0.289459		0.125041	0.663812		0.188703	1.47113		0.187879	2.29619		-49.4943	16.971		0.123234	0.852637		0.18789	1.40744		0.123245	0.123651
0.125954	0.296813		0.10712	0.377313		0.167849	0.348287		0.188711	0.566292		0.160622	0.091165		0.142045	0.713906		0.15497	1.28222		0.154347	0.277041		0.18766	-0.602235		0.160764	-0.298113		0.125707	0.662518		0.189701	1.47085		0.188878	2.30469		-49.4916	16.9754		0.1239	0.865073		0.188889	1.40043		0.123912	0.1233
0.12662	0.305489		0.107689	0.379672		0.16874	0.348182		0.189711	0.573179		0.161489	0.090563		0.142811	0.724541		0.155803	1.27127		0.155183	0.273355		0.188667	-0.608509		0.161631	-0.300649		0.126374	0.664403		0.190699	1.46604		0.189878	2.3101		-49.489	16.9687		0.124566	0.874374		0.189889	1.39079		0.124578	0.12427
0.127287	0.311329		0.108257	0.383728		0.169632	0.354101		0.190711	0.574624		0.162355	0.08882		0.143577	0.728663		0.156636	1.26388		0.156018	0.273766		0.189675	-0.611126		0.162499	-0.303691		0.12704	0.653934		0.191697	1.45752		0.190877	2.31234		-49.4863	16.9656		0.125232	0.879433		0.190888	1.38273		0.125244	0.124842
0.127953	0.316766		0.108825	0.389126		0.170523	0.358124		0.191711	0.580804		0.163222	0.087135		0.144343	0.719922		0.157469	1.26263		0.156853	0.274061		0.190682	-0.617029		0.163366	-0.309252		0.127706	0.645852		0.192695	1.44928		0.191876	2.30507		-49.4836	16.9571		0.125898	0.883825		0.191887	1.37638		0.12591	0.125423
0.12862	0.317129		0.109394	0.390485		0.171415	0.361586		0.192711	0.583832		0.164089	0.084619		0.145108	0.714103		0.158303	1.26088		0.157688	0.273361		0.19169	-0.624667		0.164233	-0.311683		0.128372	0.647377		0.193693	1.44436		0.192876	2.29928		-49.481	16.9647		0.126564	0.887996		0.192887	1.36417		0.126576	0.127261
0.129286	0.312385		0.109962	0.390169		0.172306	0.365105		0.193711	0.589263		0.164956	0.082987		0.145874	0.702404		0.159136	1.24899		0.158523	0.272281		0.192697	-0.627903		0.165101	-0.314977		0.129039	0.638691		0.194691	1.42906		0.193875	2.29195		-49.4783	16.9711		0.12723	0.893131		0.193886	1.35529		0.127242	0.128324
0.129952	0.307109		0.11053	0.396689		0.173197	0.368873		0.194711	0.597505		0.165822	0.079755		0.14664	0.690582		0.159969	1.23605		0.159358	0.274606		0.193705	-0.631069		0.165968	-0.32421		0.129705	0.637621		0.195689	1.42101		0.194874	2.27891		-49.4756	16.9725		0.127897	0.894814		0.194886	1.34513		0.127908	0.122953
0.130619	0.306242		0.111099	0.398618		0.174089	0.370917		0.195711	0.606399		0.166689	0.078438		0.147406	0.687314		0.160802	1.22906		0.160194	0.283162		0.194712	-0.637196		0.166835	-0.331367		0.130371	0.644482		0.196687	1.41868		0.195874	2.27057		-49.473	16.9704		0.128563	0.897199		0.195885	1.33175		0.128574	0.120328
0.131285	0.303939		0.111667	0.397717		0.17498	0.375333		0.196711	0.615598		0.167556	0.077788		0.148172	0.689403		0.161636	1.21808		0.161029	0.284147		0.19572	-0.638781		0.167703	-0.333311		0.131037	0.650047		0.197685	1.41334		0.196873	2.27213		-49.4703	16.9637		0.129229	0.903769		0.196884	1.3222		0.12924	0.11629
0.131952	0.30556		0.112235	0.395468		0.175871	0.380626		0.197711	0.623764		0.168423	0.073882		0.148938	0.682962		0.162469	1.20567		0.161864	0.282367		0.196727	-0.640504		0.16857	-0.334569		0.131704	0.643246		0.198683	1.40698		0.197872	2.26747		-49.4676	16.9647		0.129895	0.906578		0.197884	1.3145		0.129906	0.115265
0.132618	0.303453		0.112804	0.401342		0.176763	0.385479		0.198711	0.628421		0.169289	0.06363		0.149704	0.673682		0.163302	1.20264		0.162699	0.281053		0.197734	-0.647766		0.169438	-0.33947		0.13237	0.645572		0.199681	1.40544		0.198872	2.2612		-49.465	16.9629		0.130561	0.904918		0.198883	1.30532		0.130572	0.116777
0.133284	0.299515		0.113372	0.399249		0.177654	0.391255		0.199711	0.633455		0.170156	0.057083		0.15047	0.66775		0.164135	1.20182		0.163534	0.275819		0.198742	-0.650172		0.170305	-0.342281		0.133036	0.641765		0.200679	1.40211		0.199871	2.2579		-49.4623	16.9667		0.131227	0.904769		0.199882	1.29988		0.131238	0.117667
0.133951	0.296233		0.11394	0.397588		0.178546	0.401431		0.200711	0.629189		0.171023	0.050579		0.151236	0.662227		0.164969	1.19984		0.164369	0.274695		0.199749	-0.650406		0.171172	-0.34141		0.133703	0.632155		0.201677	1.39039		0.200871	2.2511		-49.4596	16.9715		0.131893	0.90742		0.200882	1.29613		0.131905	0.117215
0.134617	0.292183		0.114509	0.402256		0.179437	0.412388		0.201711	0.632611		0.171889	0.047177		0.152002	0.663418		0.165802	1.20206		0.165204	0.267097		0.200757	-0.652473		0.17204	-0.34824		0.134369	0.624851		0.202675	1.38608		0.20187	2.24209		-49.457	16.9791		0.132559	0.908375		0.201881	1.28893		0.132571	0.113532
0.135284	0.284932		0.115077	0.399007		0.180328	0.422302		0.202711	0.633989		0.172756	0.048325		0.152768	0.661573		0.166635	1.20175		0.16604	0.269952		0.201764	-0.658988		0.172907	-0.359248		0.135035	0.621119		0.203672	1.37629		0.202869	2.23242		-49.4543	16.9736		0.133225	0.907925		0.20288	1.28285		0.133237	0.109101
0.13595	0.282752		0.115645	0.400835		0.18122	0.43099		0.203711	0.63731		0.173623	0.050594		0.153534	0.662153		0.167468	1.19936		0.166875	0.27289		0.202772	-0.665624		0.173774	-0.362897		0.135701	0.620923		0.20467	1.37341		0.203869	2.22345		-49.4516	16.9695		0.133891	0.903435		0.20388	1.27902		0.133903	0.106822
0.136616	0.281012		0.116214	0.395843		0.182111	0.439422		0.204711	0.640871		0.17449	0.054914		0.1543	0.649214		0.168302	1.19934		0.16771	0.273254		0.203779	-0.668897		0.174642	-0.362149		0.136368	0.62058		0.205668	1.36069		0.204868	2.21802		-49.449	16.9637		0.134558	0.90003		0.204879	1.27616		0.134569	0.106684
0.137283	0.276321		0.116782	0.401063		0.183002	0.444083		0.205711	0.651797		0.175356	0.058357		0.155066	0.634383		0.169135	1.19667		0.168545	0.277276		0.204787	-0.676412		0.175509	-0.364297		0.137034	0.618317		0.206666	1.35004		0.205867	2.21603		-49.4463	16.966		0.135224	0.899839		0.205879	1.27236		0.135235	0.111295
0.137949	0.277287		0.11735	0.404431		0.183894	0.44569		0.206711	0.662468		0.176223	0.055775		0.155832	0.623923		0.169968	1.1895		0.16938	0.272773		0.205794	-0.686433		0.176377	-0.374342		0.1377	0.615437		0.207664	1.34426		0.206867	2.21329		-49.4436	16.9687		0.13589	0.897391		0.206878	1.26755		0.135901	0.115654
0.138615	0.280223		0.117919	0.39819		0.184785	0.44807		0.207711	0.669183		0.17709	0.051069		0.156597	0.61431		0.170801	1.1836		0.170215	0.269588		0.206802	-0.687727		0.177244	-0.371611		0.138366	0.60614		0.208662	1.34203		0.207866	2.20757		-49.441	16.9678		0.136556	0.894047		0.207877	1.26174		0.136567	0.11498
0.139282	0.279913		0.118487	0.401377		0.185677	0.448965		0.208711	0.674846		0.177956	0.048974		0.157363	0.610399		0.171635	1.17724		0.171051	0.265219		0.207809	-0.688586		0.178111	-0.373338		0.139033	0.603737		0.20966	1.33536		0.208865	2.19724		-49.4383	16.9748		0.137222	0.892757		0.208877	1.25329		0.137233	0.115461
0.139948	0.277594		0.119055	0.395712		0.186568	0.446698		0.209711	0.678426		0.178823	0.044812		0.158129	0.609692		0.172468	1.16637		0.171886	0.266578		0.208816	-0.699816		0.178979	-0.378931		0.139699	0.602879		0.210658	1.33402		0.209865	2.18973		-49.4356	16.9663		0.137888	0.892033		0.209876	1.24729		0.137899	0.112699
0.140615	0.274179		0.119624	0.398446		0.187459	0.450768		0.210711	0.679576		0.17969	0.046163		0.158895	0.607432		0.173301	1.15873		0.172721	0.270138		0.209824	-0.703133		0.179846	-0.381887		0.140365	0.601986		0.211656	1.33636		0.210864	2.17958		-49.433	16.9616		0.138554	0.893496		0.210875	1.24258		0.138565	0.114867
0.141281	0.269627		0.120192	0.39658		0.188351	0.452723		0.211711	0.684297		0.180557	0.054239		0.159661	0.601244		0.174134	1.14984		0.173556	0.26809		0.210831	-0.706283		0.180713	-0.378703		0.141031	0.599254		0.212654	1.33114		0.211864	2.16626		-49.4303	16.9599		0.13922	0.891334		0.211875	1.23421		0.139232	0.11389
0.141947	0.267033		0.120761	0.38896		0.189242	0.455781		0.212711	0.681541		0.181423	0.051809		0.160427	0.594691		0.174968	1.14055		0.174391	0.267242		0.211839	-0.712185		0.181581	-0.379737		0.141698	0.600207		0.213652	1.32452		0.212863	2.15848		-49.4276	16.9659		0.139886	0.888659		0.212874	1.22769		0.139898	0.114976
0.142614	0.264828		0.121329	0.390069		0.190133	0.458331		0.213711	0.682937		0.18229	0.051057		0.161193	0.589573		0.175801	1.14025		0.175226	0.266558		0.212846	-0.71125		0.182448	-0.382464		0.142364	0.591485		0.21465	1.32093		0.213862	2.15526		-49.425	16.9709		0.140552	0.886123		0.213873	1.22647		0.140564	0.11195
0.14328	0.267208		0.121897	0.388999		0.191025	0.461573		0.214711	0.679699		0.183157	0.053849		0.161959	0.587584		0.176634	1.14165		0.176062	0.267728		0.213854	-0.716154		0.183315	-0.385641		0.14303	0.575749		0.215648	1.31845		0.214862	2.15162		-49.4223	16.9659		0.141219	0.888465		0.214873	1.22172		0.14123	0.116305
0.143947	0.268076		0.122466	0.394539		0.191916	0.472038		0.215711	0.678182		0.184024	0.050767		0.162725	0.586898		0.177467	1.1415		0.176897	0.263772		0.214861	-0.727169		0.184183	-0.39408		0.143697	0.568932		0.216646	1.30791		0.215861	2.15022		-49.4196	16.9602		0.141885	0.887992		0.215872	1.21908		0.141896	0.111408
0.144613	0.262598		0.123034	0.392501		0.192808	0.470762		0.216711	0.632577		0.18489	0.042745		0.163491	0.586163		0.178301	1.13745		0.177732	0.257211		0.215869	-0.729112		0.18505	-0.401251		0.144363	0.565858		0.217644	1.29675		0.21686	2.14822		-49.417	16.9698		0.142551	0.887403		0.216872	1.22219		0.142562	0.107297
0.145279	0.25829		0.123602	0.393615		0.193699	0.474415		0.217711	0.633019		0.185757	0.04319		0.164257	0.581805		0.179134	1.13121		0.178567	0.25575		0.216876	-0.729467		0.185918	-0.411261		0.145029	0.564322		0.218642	1.29563		0.21786	2.14558		-49.4143	16.9591		0.143217	0.885964		0.217871	1.22314		0.143228	0.106048
0.145946	0.257768		0.124171	0.404302		0.19459	0.482665		0.218711	0.633933		0.186624	0.045586		0.165023	0.574524		0.179967	1.11997		0.179402	0.26503		0.217883	-0.732517		0.186785	-0.413757		0.145695	0.555697		0.21964	1.28951		0.218859	2.13999		-49.4116	16.9558		0.143883	0.882811		0.21887	1.21478		0.143894	0.106215
0.146612	0.253331		0.124739	0.412424		0.195482	0.490591		0.219711	0.642218		0.18749	0.043605		0.165789	0.568579		0.1808	1.11119		0.180237	0.261561		0.218891	-0.733129		0.187652	-0.415776		0.146362	0.554081		0.220638	1.27931		0.219858	2.12412		-49.409	16.962		0.144549	0.878645		0.21987	1.20564		0.14456	0.108695
0.147279	0.24922		0.125307	0.416934		0.196373	0.49185		0.220711	0.637181		0.188357	0.044797		0.166555	0.564624		0.181634	1.10301		0.181073	0.26		0.219898	-0.728101		0.18852	-0.417032		0.147028	0.547315		0.221635	1.27656		0.220858	2.10801		-49.4063	16.9654		0.145215	0.873751		0.220869	1.19232		0.145226	0.106014
0.147945	0.247296		0.125876	0.413685		0.197264	0.49434		0.221711	0.645258		0.189224	0.044104		0.167321	0.55661		0.182467	1.10281		0.181908	0.26158		0.220906	-0.728209		0.189387	-0.427442		0.147694	0.544868		0.222633	1.27632		0.221857	2.0968		-49.4036	16.9666		0.145881	0.873145		0.221868	1.17975		0.145892	0.112018
0.148611	0.247099		0.126444	0.414045		0.198156	0.499115		0.222711	0.645306		0.190091	0.043488		0.168087	0.557885		0.1833	1.10728		0.182743	0.26481		0.221913	-0.737494		0.190254	-0.433939		0.14836	0.539521		0.223631	1.27127		0.222856	2.08245		-49.401	16.9653		0.146547	0.870068		0.222868	1.16367		0.146558	0.115595
0.149278	0.243707		0.127012	0.413175		0.199047	0.503045		0.223711	0.642317		0.190957	0.041784		0.168852	0.556157		0.184133	1.1078		0.183578	0.265707		0.222921	-0.743631		0.191122	-0.438053		0.149027	0.54512		0.224629	1.27109		0.223856	2.06759		-49.3983	16.9668		0.147213	0.870407		0.223867	1.15573		0.147225	0.120495
0.149944	0.235929		0.127581	0.407208		0.199939	0.503808		0.224711	0.643906		0.191824	0.039135		0.169618	0.555231		0.184967	1.10494		0.184413	0.259542		0.223928	-0.747734		0.191989	-0.446101		0.149693	0.545108		0.225627	1.27069		0.224855	2.05433		-49.3956	16.9772		0.14788	0.866988		0.224867	1.14799		0.147891	0.122311
0.150611	0.235847		0.128149	0.396016		0.20083	0.502362		0.225711	0.6477		0.192691	0.03895		0.170384	0.552175		0.1858	1.09652		0.185248	0.264914		0.224936	-0.75589		0.192857	-0.451023		0.150359	0.543051		0.226625	1.27057		0.225855	2.03891		-49.393	16.9824		0.148546	0.863176		0.225866	1.14356		0.148557	0.126482
0.151277	0.236612		0.128717	0.392452		0.201721	0.509003		0.226711	0.641115		0.193557	0.040854		0.17115	0.549403		0.186633	1.08786		0.186083	0.260778		0.225943	-0.761176		0.193724	-0.450829		0.151026	0.537758		0.227623	1.26472		0.226854	2.02853		-49.3903	16.9816		0.149212	0.860587		0.226865	1.13861		0.149223	0.126878
0.151943	0.230498		0.129286	0.393099		0.202613	0.511475		0.227711	0.639828		0.194424	0.037997		0.171916	0.539782		0.187466	1.08289		0.186919	0.257143		0.226951	-0.75939		0.194591	-0.452151		0.151692	0.530351		0.228621	1.26448		0.227853	2.02303		-49.3877	16.974		0.149878	0.859324		0.227865	1.14034		0.149889	0.128578
0.15261	0.229071		0.129854	0.388648		0.203504	0.514629		0.228711	0.638593		0.195291	0.033749		0.172682	0.530954		0.1883	1.0796		0.187754	0.255266		0.227958	-0.76018		0.195459	-0.454962		0.152358	0.520785		0.229619	1.25779		0.228853	2.01962		-49.385	16.9683		0.150544	0.858132		0.228864	1.14108		0.150555	0.129331
0.153276	0.231786		0.130422	0.388851		0.204395	0.51584		0.229711	0.637334		0.196158	0.027322		0.173448	0.521706		0.189133	1.07653		0.188589	0.255223		0.228965	-0.762644		0.196326	-0.460187		0.153024	0.514832		0.230617	1.25119		0.229852	2.02067		-49.3823	16.966		0.15121	0.855743		0.229863	1.14395		0.151221	0.126524
0.153942	0.226645		0.130991	0.385622		0.205287	0.514723		0.230711	0.627651		0.197024	0.023542		0.174214	0.515951		0.189966	1.07773		0.189424	0.257881		0.229973	-0.760952		0.197193	-0.46898		0.153691	0.51099		0.231615	1.24281		0.230851	2.0215		-49.3797	16.9667		0.151876	0.851806		0.230863	1.14243		0.151887	0.12248
0.154609	0.222993		0.131559	0.399341		0.206178	0.514429		0.231711	0.626872		0.197891	0.020042		0.17498	0.509552		0.190799	1.07533		0.190259	0.255738		0.23098	-0.764986		0.198061	-0.476676		0.154357	0.506508		0.232613	1.23926		0.231851	2.01588		-49.377	16.972		0.152542	0.845727		0.231862	1.13698		0.152553	0.120285
0.155275	0.224623		0.132127	0.402872		0.20707	0.512989		0.232711	0.619471		0.198758	0.015816		0.175746	0.500087		0.191633	1.06654		0.191094	0.257795		0.231988	-0.773131		0.198928	-0.489533		0.155023	0.519394		0.233611	1.2282		0.23285	2.00712		-49.3743	16.9776		0.153208	0.841018		0.232861	1.13439		0.153219	0.119102
0.155942	0.225113		0.132696	0.405792		0.207961	0.51021		0.233711	0.61752		0.199625	0.015088		0.176512	0.502042		0.192466	1.0585		0.19193	0.257483		0.232995	-0.777764		0.199796	-0.49701		0.155689	0.523868		0.234609	1.21946		0.233849	1.99775		-49.3717	16.97		0.153875	0.835548		0.233861	1.12845		0.153885	0.119112
0.156608	0.225091		0.133264	0.411065		0.208852	0.50654		0.234711	0.616137		0.200491	0.017829		0.177278	0.499273		0.193299	1.05199		0.192765	0.259468		0.234003	-0.781385		0.200663	-0.50698		0.156356	0.525036		0.235607	1.2157		0.234849	1.98766		-49.369	16.9677		0.154541	0.831819		0.23486	1.11995		0.154551	0.11717
0.157274	0.221901		0.133832	0.41369		0.209744	0.505649		0.235711	0.618409		0.201358	0.011444		0.178044	0.501759		0.194132	1.04915		0.1936	0.263459		0.23501	-0.791542		0.20153	-0.511646		0.157022	0.523571		0.236605	1.21159		0.235848	1.97898		-49.3663	16.9636		0.155207	0.829639		0.23586	1.11454		0.155218	0.115213
0.157941	0.21581		0.134401	0.411869		0.210635	0.510602		0.236711	0.61772		0.202225	0.005042		0.17881	0.506782		0.194966	1.04875		0.194435	0.263685		0.236018	-0.796049		0.202398	-0.513744		0.157688	0.519922		0.237603	1.2039		0.236848	1.9682		-49.3637	16.9566		0.155873	0.82983		0.236859	1.11592		0.155884	0.113111
0.158607	0.207042		0.134969	0.408712		0.211526	0.511573		0.237711	0.619015		0.203091	0.004606		0.179576	0.513771		0.195799	1.04852		0.19527	0.261081		0.237025	-0.800802		0.203265	-0.51718		0.158355	0.513759		0.2386	1.20366		0.237847	1.95399		-49.361	16.9514		0.156539	0.826797		0.237858	1.11033		0.15655	0.116214
0.159274	0.195296		0.135537	0.416206		0.212418	0.510332		0.238711	0.625184		0.203958	0.005582		0.180341	0.510348		0.196632	1.04995		0.196105	0.255665		0.238033	-0.805349		0.204132	-0.518261		0.159021	0.510206		0.239598	1.20695		0.238846	1.94565		-49.3583	16.9571		0.157205	0.822936		0.238858	1.10439		0.157216	0.11568
0.15994	0.188288		0.136106	0.419386		0.213309	0.509209		0.239711	0.623975		0.204825	0.004346		0.181107	0.506575		0.197465	1.05514		0.196941	0.257422		0.23904	-0.807492		0.205	-0.523571		0.159687	0.510753		0.240596	1.20617		0.239846	1.94373		-49.3557	16.964		0.157871	0.821652		0.239857	1.10208		0.157882	0.116448
0.160606	0.18895		0.136674	0.421646		0.214201	0.510747		0.240711	0.62643		0.205692	0.004937		0.181873	0.500589		0.198299	1.05378		0.197776	0.256566		0.240047	-0.809519		0.205867	-0.522622		0.160353	0.511333		0.241594	1.20057		0.240845	1.93966		-49.353	16.9658		0.158537	0.81929		0.240856	1.1023		0.158548	0.119073
0.161273	0.190052		0.137243	0.42422		0.215092	0.515473		0.241711	0.624057		0.206558	0.000254		0.182639	0.486609		0.199132	1.05383		0.198611	0.253295		0.241055	-0.810156		0.206734	-0.525787		0.16102	0.517586		0.242592	1.19614		0.241844	1.93189		-49.3503	16.9797		0.159203	0.817412		0.241856	1.09895		0.159214	0.116979
0.161939	0.193386		0.137811	0.429365		0.215983	0.519278		0.242711	0.628435		0.207425	-0.008094		0.183405	0.479425		0.199965	1.05086		0.199446	0.253741		0.242062	-0.813664		0.207602	-0.527575		0.161686	0.512978		0.24359	1.18536		0.242844	1.92787		-49.3477	16.9742		0.159869	0.814191		0.242855	1.0929		0.15988	0.113571
0.162606	0.197133		0.138379	0.428909		0.216875	0.517548		0.243711	0.618636		0.208292	-0.014809		0.184171	0.472631		0.200799	1.04431		0.200281	0.253766		0.24307	-0.818272		0.208469	-0.53033		0.162352	0.506635		0.244588	1.17508		0.243843	1.92256		-49.345	16.9707		0.160536	0.814993		0.243854	1.08981		0.160546	0.110481
0.163272	0.196879		0.138948	0.415724		0.217766	0.517002		0.244711	0.617508		0.209158	-0.016841		0.184937	0.467692		0.201632	1.03688		0.201116	0.263164		0.244077	-0.821565		0.209337	-0.535749		0.163018	0.503424		0.245586	1.16375		0.244842	1.91167		-49.3423	16.9704		0.161202	0.812482		0.244854	1.08646		0.161212	0.10845
0.163938	0.191623		0.139516	0.413654		0.218657	0.515495		0.245711	0.605535		0.210025	-0.013818		0.185703	0.468729		0.202465	1.03381		0.201952	0.260181		0.245085	-0.821245		0.210204	-0.537692		0.163685	0.497019		0.246584	1.15921		0.245842	1.90884		-49.3397	16.9727		0.161868	0.810481		0.245853	1.07928		0.161878	0.10828
0.164605	0.188004		0.140084	0.421928		0.219549	0.512856		0.246711	0.605875		0.210892	-0.011919		0.186469	0.468241		0.203298	1.01902		0.202787	0.2602		0.246092	-0.826587		0.211071	-0.54324		0.164351	0.488178		0.247582	1.1623		0.246841	1.91161		-49.337	16.9666		0.162534	0.809405		0.246853	1.06905		0.162545	0.106812
0.165271	0.183508		0.140653	0.425089		0.22044	0.510837		0.247711	0.593779		0.211759	-0.007913		0.187235	0.46548		0.204132	1.01494		0.203622	0.259264		0.2471	-0.833802		0.211939	-0.548293		0.165017	0.481119		0.24858	1.15951		0.24784	1.91171		-49.3343	16.9558		0.1632	0.805521		0.247852	1.07086		0.163211	0.104765
0.165937	0.178595		0.141221	0.429888		0.221332	0.504916		0.248711	0.585785		0.212625	-0.005321		0.188001	0.459885		0.204965	1.01034		0.204457	0.251383		0.248107	-0.836066		0.212806	-0.550835		0.165683	0.477897		0.249578	1.15758		0.24884	1.91172		-49.3317	16.9441		0.163866	0.804664		0.248851	1.06958		0.163877	0.099436
0.166604	0.178177		0.141789	0.430782		0.222223	0.502542		0.249711	0.569301		0.213492	-0.012798		0.188767	0.453354		0.205798	1.00722		0.205292	0.251424		0.249115	-0.837749		0.213673	-0.548244		0.16635	0.477144		0.250576	1.15939		0.249839	1.91166		-49.329	16.9451		0.164532	0.803214		0.249851	1.06287		0.164543	0.099917
0.16727	0.174966		0.142358	0.440752		0.223114	0.501686		0.250711	0.562201		0.214359	-0.023585		0.189533	0.445825		0.206631	1.00102		0.206127	0.236212		0.250122	-0.83549		0.214541	-0.555656		0.167016	0.479649		0.251574	1.15553		0.250839	1.90257		-49.3263	16.945		0.165198	0.803516		0.25085	1.05629		0.165209	0.104515
0.167937	0.174963		0.142926	0.44761		0.224006	0.501328		0.251711	0.543257		0.215226	-0.024831		0.190299	0.4416		0.207465	1.00355		0.206963	0.232799		0.251129	-0.839087		0.215408	-0.558802		0.167682	0.476381		0.252572	1.14654		0.251838	1.88923		-49.3237	16.9506		0.165864	0.802118		0.251849	1.05252		0.165875	0.107292
0.168603	0.177019		0.143494	0.442405		0.224897	0.500829		0.252711	0.532968		0.216092	-0.022736		0.191065	0.444947		0.208298	0.997821		0.207798	0.22545		0.252137	-0.842067		0.216276	-0.554321		0.168349	0.474878		0.25357	1.13971		0.252837	1.88091		-49.321	16.9561		0.16653	0.801697		0.252849	1.04437		0.166541	0.109235
0.169269	0.174776		0.144063	0.439026		0.225788	0.495195		0.253711	0.522328		0.216959	-0.023785		0.191831	0.449452		0.209131	0.997128		0.208633	0.222626		0.253144	-0.84457		0.217143	-0.557125		0.169015	0.477374		0.254568	1.12504		0.253837	1.87373		-49.3183	16.9667		0.167197	0.799108		0.253848	1.03543		0.167207	0.111507
0.169936	0.174844		0.144631	0.439212		0.22668	0.490918		0.254711	0.51639		0.217826	-0.021885		0.192596	0.448358		0.209964	0.989898		0.209468	0.229452		0.254152	-0.849438		0.21801	-0.566423		0.169681	0.467917		0.255565	1.11707		0.254836	1.86287		-49.3157	16.9784		0.167863	0.798008		0.254847	1.0285		0.167873	0.1128
0.170602	0.177279		0.145199	0.439392		0.227571	0.489589		0.255711	0.51129		0.218692	-0.017271		0.193362	0.443998		0.210798	0.984909		0.210303	0.222616		0.255159	-0.859275		0.218878	-0.57122		0.170347	0.458846		0.256563	1.11802		0.255835	1.85725		-49.313	16.9756		0.168529	0.794932		0.255847	1.02902		0.168539	0.110379
0.171269	0.176553		0.145768	0.4398		0.228463	0.483213		0.256711	0.513673		0.219559	-0.018006		0.194128	0.442826		0.211631	0.984214		0.211138	0.227858		0.256167	-0.862104		0.219745	-0.575973		0.171014	0.457645		0.257561	1.11582		0.256835	1.85579		-49.3103	16.9635		0.169195	0.78897		0.256846	1.02729		0.169205	0.109994
0.171935	0.169721		0.146336	0.441065		0.229354	0.443877		0.257711	0.516236		0.220426	-0.022095		0.194894	0.431874		0.212464	0.978242		0.211973	0.231619		0.257174	-0.860573		0.220612	-0.584017		0.17168	0.454107		0.258559	1.11608		0.257834	1.85234		-49.3077	16.9515		0.169861	0.785756		0.257846	1.02588		0.169871	0.109696
0.172601	0.163079		0.146904	0.442235		0.230245	0.437429		0.258711	0.528056		0.221293	-0.024036		0.19566	0.431351		0.213297	0.969572		0.212809	0.235835		0.258182	-0.85914		0.22148	-0.590707		0.172346	0.448969		0.259557	1.11794		0.258833	1.84353		-49.305	16.9444		0.170527	0.783777		0.258845	1.02371		0.170538	0.113907
0.173268	0.158003		0.147473	0.445562		0.231137	0.438857		0.259711	0.542982		0.222159	-0.023501		0.196426	0.428571		0.214131	0.96549		0.213644	0.243447		0.259189	-0.862714		0.222347	-0.592735		0.173012	0.450275		0.260555	1.11674		0.259833	1.83487		-49.3023	16.9466		0.171193	0.779034		0.259844	1.02318		0.171204	0.113104
0.173934	0.161326		0.148041	0.449561		0.232028	0.441361		0.260711	0.562992		0.223026	-0.02518		0.197192	0.422067		0.214964	0.963038		0.214479	0.23964		0.260197	-0.868825		0.223215	-0.593174		0.173679	0.457015		0.261553	1.11201		0.260832	1.82605		-49.2997	16.9603		0.171859	0.772852		0.260844	1.01728		0.17187	0.107026
0.174601	0.160045		0.148609	0.447986		0.232919	0.441955		0.261711	0.582768		0.223893	-0.029036		0.197958	0.430437		0.215797	0.956925		0.215314	0.247479		0.261204	-0.873344		0.224082	-0.596699		0.174345	0.457002		0.262551	1.10818		0.261832	1.81847		-49.297	16.9667		0.172525	0.772415		0.261843	1.01113		0.172536	0.098445
0.175267	0.159502		0.149178	0.44963		0.233811	0.43974		0.262711	0.608636		0.22476	-0.030193		0.198724	0.419926		0.21663	0.960892		0.216149	0.248928		0.262211	-0.872409		0.224949	-0.603842		0.175011	0.457134		0.263549	1.10016		0.262831	1.81485		-49.2943	16.9605		0.173192	0.772846		0.262842	1.0038		0.173202	0.099489
0.175933	0.162962		0.149746	0.448586		0.234702	0.436916		0.263711	0.626727		0.225626	-0.031926		0.19949	0.411704		0.217464	0.959716		0.216984	0.253071		0.263219	-0.879603		0.225817	-0.610998		0.175678	0.449533		0.264547	1.09607		0.26383	1.81397		-49.2917	16.9594		0.173858	0.773653		0.263842	0.999746		0.173868	0.099593
0.1766	0.162024		0.150314	0.455591		0.235594	0.435478		0.264711	0.637649		0.226493	-0.031984		0.200256	0.414264		0.218297	0.961694		0.21782	0.254863		0.264226	-0.882211		0.226684	-0.620096		0.176344	0.441998		0.265545	1.0902		0.26483	1.81438		-49.289	16.9585		0.174524	0.771483		0.264841	0.996403		0.174534	0.096275
0.177266	0.154656		0.150883	0.463486		0.236485	0.434117		0.265711	0.647675		0.22736	-0.030842		0.201022	0.409985		0.21913	0.960568		0.218655	0.251438		0.265234	-0.871948		0.227551	-0.62126		0.17701	0.436454		0.266543	1.08247		0.265829	1.81887		-49.2863	16.9584		0.17519	0.769685		0.265841	0.993415		0.1752	0.096407
0.177933	0.157442		0.151451	0.461942		0.237376	0.432008		0.266712	0.663755		0.228226	-0.027167		0.201788	0.406415		0.219963	0.953756		0.21949	0.253043		0.266241	-0.869882		0.228419	-0.623908		0.177676	0.430775		0.267541	1.07985		0.266828	1.82072		-49.2837	16.9606		0.175856	0.769533		0.26684	0.993033		0.175866	0.101047
0.178599	0.161683		0.152019	0.469574		0.238268	0.429065		0.267711	0.672376		0.229093	-0.025221		0.202554	0.410815		0.220797	0.942421		0.220325	0.252843		0.267249	-0.878318		0.229286	-0.62677		0.178343	0.429269		0.268539	1.08625		0.267828	1.81987		-49.281	16.9559		0.176522	0.766322		0.267839	0.990063		0.176532	0.099227
0.179265	0.16191		0.152588	0.473399		0.239159	0.427632		0.268712	0.674619		0.22996	-0.023249		0.20332	0.404459		0.22163	0.93376		0.22116	0.246771		0.268256	-0.877151		0.230153	-0.630765		0.179009	0.431213		0.269537	1.08389		0.268827	1.81851		-49.2784	16.9564		0.177188	0.759332		0.268839	0.985312		0.177198	0.097461
0.179932	0.160481		0.153156	0.474454		0.24005	0.427806		0.269712	0.681599		0.230827	-0.021488		0.204085	0.396404		0.222463	0.925767		0.221995	0.238105		0.269264	-0.876867		0.231021	-0.633867		0.179675	0.435808		0.270535	1.07958		0.269826	1.81414		-49.2757	16.9562		0.177854	0.757476		0.269838	0.980045		0.177865	0.097008
0.180598	0.157885		0.153725	0.475419		0.240942	0.429274		0.270712	0.681343		0.231693	-0.020469		0.204851	0.391976		0.223296	0.916206		0.222831	0.232948		0.270271	-0.887063		0.231888	-0.63519		0.180341	0.439619		0.271533	1.07847		0.270826	1.80616		-49.273	16.949		0.17852	0.760457		0.270837	0.98124		0.178531	0.100196
0.181264	0.154111		0.154293	0.469997		0.241833	0.431942		0.271712	0.675955		0.23256	-0.018944		0.205617	0.391331		0.22413	0.913632		0.223666	0.23221		0.271279	-0.889026		0.232756	-0.637568		0.181008	0.438285		0.27253	1.07349		0.271825	1.7986		-49.2704	16.9495		0.179186	0.754536		0.271837	0.982323		0.179197	0.105296
0.181931	0.151925		0.154861	0.47837		0.242725	0.435964		0.272712	0.673723		0.233427	-0.021224		0.206383	0.394495		0.224963	0.911465		0.224501	0.229725		0.272286	-0.885485		0.233623	-0.638875		0.181674	0.433283		0.273528	1.06712		0.272824	1.78851		-49.2677	16.9487		0.179853	0.74963		0.272836	0.983382		0.179863	0.099229
0.182597	0.152448		0.15543	0.480468		0.243616	0.442377		0.273712	0.673941		0.234293	-0.020825		0.207149	0.394904		0.225796	0.911902		0.225336	0.227199		0.273293	-0.887158		0.23449	-0.635137		0.18234	0.43391		0.274526	1.06741		0.273824	1.78114		-49.265	16.947		0.180519	0.742732		0.273835	0.986407		0.180529	0.09669
0.183264	0.147071		0.155998	0.480309		0.244507	0.446264		0.274712	0.674505		0.23516	-0.032839		0.207915	0.396599		0.226629	0.905616		0.226171	0.231759		0.274301	-0.891397		0.235358	-0.640045		0.183006	0.425283		0.275524	1.06248		0.274823	1.77727		-49.2624	16.9531		0.181185	0.740688		0.274835	0.991043		0.181195	0.099414
0.18393	0.150078		0.156566	0.486115		0.245399	0.445758		0.275712	0.677872		0.236027	-0.052283		0.208681	0.39535		0.227463	0.908568		0.227006	0.240407		0.275308	-0.898326		0.236225	-0.642967		0.183673	0.416259		0.276522	1.05442		0.275823	1.76943		-49.2597	16.9568		0.181851	0.73901		0.275834	0.990233		0.181861	0.099356
0.184596	0.153487		0.157135	0.496935		0.24629	0.445776		0.276712	0.675739		0.236894	-0.055179		0.209447	0.382881		0.228296	0.906399		0.227842	0.242726		0.276316	-0.90388		0.237092	-0.651335		0.184339	0.414078		0.27752	1.05061		0.276822	1.76184		-49.257	16.9558		0.182517	0.734958		0.276834	0.985488		0.182527	0.095159
0.185263	0.153069		0.157703	0.501678		0.247181	0.447644		0.277712	0.675905		0.23776	-0.053031		0.210213	0.374929		0.229129	0.904495		0.228677	0.238716		0.277323	-0.907947		0.23796	-0.652002		0.185005	0.409613		0.278518	1.0473		0.277821	1.75677		-49.2544	16.9461		0.183183	0.733909		0.277833	0.983204		0.183193	0.097059
0.185929	0.148877		0.158271	0.498892		0.248073	0.446128		0.278712	0.681248		0.238627	-0.051781		0.210979	0.366522		0.229962	0.899348		0.229512	0.238094		0.278331	-0.910629		0.238827	-0.662237		0.185672	0.401263		0.279516	1.04384		0.278821	1.75338		-49.2517	16.9477		0.183849	0.735904		0.278832	0.981164		0.183859	0.097726
0.186596	0.151833		0.15884	0.503539		0.248964	0.448492		0.279712	0.676251		0.239494	-0.045198		0.211745	0.362335		0.230796	0.894214		0.230347	0.23937		0.279338	-0.914675		0.239695	-0.663752		0.186338	0.408685		0.280514	1.04607		0.27982	1.75124		-49.249	16.9491		0.184515	0.731884		0.279832	0.974057		0.184525	0.096641
0.187262	0.150149		0.159408	0.512224		0.249856	0.448046		0.280712	0.676556		0.240361	-0.042631		0.212511	0.364036		0.231629	0.889308		0.231182	0.239346		0.280346	-0.922207		0.240562	-0.669576		0.187004	0.407322		0.281512	1.0478		0.280819	1.74744		-49.2464	16.952		0.185181	0.721725		0.280831	0.96174		0.185191	0.092813
0.187928	0.142262		0.159976	0.512432		0.250747	0.452401		0.281712	0.683059		0.241227	-0.038057		0.213277	0.370832		0.232462	0.886755		0.232017	0.233492		0.281353	-0.92409		0.241429	-0.672523		0.18767	0.410554		0.28251	1.04686		0.281819	1.74136		-49.2437	16.9642		0.185847	0.721735		0.28183	0.952896		0.185858	0.089473
0.188595	0.142112		0.160545	0.509621		0.251638	0.459376		0.282712	0.683257		0.242094	-0.041676		0.214043	0.374127		0.233295	0.884769		0.232853	0.231131		0.28236	-0.934173		0.242297	-0.679687		0.188337	0.408046		0.283508	1.04717		0.282818	1.73462		-49.241	16.9627		0.186514	0.722423		0.28283	0.946112		0.186524	0.093153
0.189261	0.146052		0.161113	0.517825		0.25253	0.461781		0.283712	0.680369		0.242961	-0.044719		0.214809	0.373613		0.234129	0.884051		0.233688	0.232154		0.283368	-0.941762		0.243164	-0.685396		0.189003	0.411185		0.284506	1.04494		0.283817	1.72281		-49.2384	16.9539		0.18718	0.723847		0.283829	0.944009		0.18719	0.092887
0.189928	0.149485		0.161681	0.526416		0.253421	0.464541		0.284712	0.689038		0.243827	-0.051648		0.215574	0.367738		0.234962	0.887344		0.234523	0.230087		0.284375	-0.936922		0.244031	-0.687282		0.189669	0.404713		0.285504	1.03961		0.284817	1.71286		-49.2357	16.9585		0.187846	0.724893		0.284828	0.93761		0.187856	0.089358
0.190594	0.144345		0.16225	0.53342		0.254312	0.464812		0.285712	0.69695		0.244694	-0.054251		0.21634	0.357203		0.235795	0.885067		0.235358	0.226689		0.285383	-0.936512		0.244899	-0.688261		0.190335	0.406016		0.286502	1.03715		0.285816	1.71033		-49.233	16.9682		0.188512	0.72388		0.285828	0.934458		0.188522	0.090445
0.19126	0.146532		0.162818	0.535848		0.255204	0.469016		0.286712	0.692486		0.245561	-0.060288		0.217106	0.356844		0.236628	0.881194		0.236193	0.229346		0.28639	-0.947617		0.245766	-0.690383		0.191002	0.403102		0.2875	1.03188		0.286816	1.70807		-49.2304	16.9623		0.189178	0.72055		0.286827	0.934249		0.189188	0.091165
0.191927	0.148017		0.163386	0.541091		0.256095	0.471526		0.287712	0.686295		0.246428	-0.060934		0.217872	0.356512		0.237462	0.875463		0.237028	0.230304		0.287398	-0.942129		0.246634	-0.693712		0.191668	0.406705		0.288498	1.02265		0.287815	1.70596		-49.2277	16.9552		0.189844	0.71718		0.287827	0.930092		0.189854	0.088614
0.192593	0.143218		0.163955	0.541904		0.256987	0.468544		0.288712	0.685009		0.247294	-0.058369		0.218638	0.346754		0.238295	0.877088		0.237863	0.232684		0.288405	-0.941311		0.247501	-0.693654		0.192334	0.400567		0.289496	1.01549		0.288814	1.70696		-49.225	16.9413		0.19051	0.714816		0.288826	0.921275		0.19052	0.088555
0.193259	0.137455		0.164523	0.547428		0.257878	0.469713		0.289712	0.676768		0.248161	-0.056885		0.219404	0.343857		0.239128	0.875192		0.238699	0.23421		0.289413	-0.951482		0.248368	-0.699638		0.193001	0.395635		0.290493	1.013		0.289814	1.70766		-49.2224	16.9388		0.191176	0.71351		0.289825	0.92091		0.191186	0.0869
0.193926	0.138955		0.165091	0.555771		0.258769	0.466816		0.290712	0.667457		0.249028	-0.055988		0.22017	0.337649		0.239961	0.872328		0.239534	0.233009		0.29042	-0.954118		0.249236	-0.700126		0.193667	0.388167		0.291491	1.01065		0.290813	1.70209		-49.2197	16.9438		0.191842	0.712739		0.290825	0.917403		0.191852	0.083475
0.194592	0.135028		0.16566	0.560298		0.259661	0.462181		0.291712	0.665334		0.249894	-0.053768		0.220936	0.326952		0.240795	0.87382		0.240369	0.235618		0.291428	-0.949573		0.250103	-0.694245		0.194333	0.384592		0.292489	1.01231		0.291812	1.69448		-49.217	16.9447		0.192508	0.708043		0.291824	0.91019		0.192518	0.084103
0.195259	0.12711		0.166228	0.564146		0.260552	0.455596		0.292712	0.664884		0.250761	-0.051894		0.221702	0.332801		0.241628	0.875212		0.241204	0.235818		0.292435	-0.956666		0.25097	-0.694468		0.194999	0.377333		0.293487	1.01049		0.292812	1.69169		-49.2144	16.9413		0.193175	0.704513		0.292823	0.907943		0.193184	0.081389
0.195925	0.126108		0.166796	0.569622		0.261443	0.448554		0.293712	0.665593		0.251628	-0.056063		0.222468	0.335438		0.242461	0.865504		0.242039	0.236792		0.293442	-0.952698		0.251838	-0.704028		0.195666	0.378784		0.294485	1.00882		0.293811	1.69049		-49.2117	16.9419		0.193841	0.701769		0.293823	0.908153		0.193851	0.077576
0.196591	0.125217		0.167365	0.57502		0.262335	0.444213		0.294712	0.666487		0.252495	-0.057787		0.223234	0.329308		0.243294	0.856794		0.242874	0.235955		0.29445	-0.960069		0.252705	-0.702531		0.196332	0.378795		0.295483	1.00419		0.29481	1.68105		-49.209	16.9475		0.194507	0.697669		0.294822	0.90925		0.194517	0.078666
0.197258	0.123055		0.167933	0.57486		0.263226	0.438001		0.295712	0.660951		0.253361	-0.061233		0.224	0.337012		0.244128	0.852468		0.24371	0.237473		0.295457	-0.959557		0.253572	-0.712011		0.196998	0.380887		0.296481	0.995281		0.29581	1.66993		-49.2064	16.9428		0.195173	0.697174		0.295821	0.911795		0.195183	0.076449
0.197924	0.122803		0.168501	0.580049		0.264118	0.434753		0.296712	0.658757		0.254228	-0.069934		0.224766	0.337775		0.244961	0.844578		0.244545	0.241357		0.296465	-0.961217		0.25444	-0.725486		0.197664	0.377364		0.297479	0.986053		0.296809	1.66507		-49.2037	16.939		0.195839	0.69774		0.296821	0.916295		0.195849	0.073301
0.198591	0.123723		0.16907	0.582997		0.265009	0.432408		0.297712	0.664456		0.255095	-0.075156		0.225532	0.340156		0.245794	0.838604		0.24538	0.237376		0.297472	-0.962138		0.255307	-0.732517		0.198331	0.377224		0.298477	0.98232		0.297808	1.65905		-49.201	16.9312		0.196505	0.701878		0.29782	0.909834		0.196515	0.073388
0.199257	0.126743		0.169638	0.592941		0.2659	0.431071		0.298712	0.662327		0.255962	-0.077122		0.226298	0.348785		0.246628	0.840974		0.246215	0.236703		0.29848	-0.969372		0.256175	-0.732817		0.198997	0.376512		0.299475	0.979803		0.298808	1.65052		-49.1984	16.9399		0.197171	0.699949		0.29882	0.90173		0.197181	0.072575
0.199923	0.132257		0.170207	0.601285		0.266792	0.43139		0.299712	0.664324		0.256828	-0.083398		0.227064	0.348053		0.247461	0.843447		0.24705	0.235644		0.299487	-0.964684		0.257042	-0.737029		0.199663	0.377125		0.300473	0.979484		0.299807	1.65011		-49.1957	16.9506		0.197837	0.698043		0.299819	0.894113		0.197847	0.069657
0.20059	0.131172		0.170775	0.612423		0.267683	0.431777		0.300712	0.670898		0.257695	-0.081716		0.227829	0.34419		0.248294	0.841357		0.247885	0.236735		0.300495	-0.971343		0.257909	-0.743511		0.20033	0.373167		0.301471	0.981489		0.300807	1.64804		-49.193	16.9622		0.198503	0.700973		0.300818	0.884208		0.198513	0.068904
0.201256	0.129432		0.171343	0.614634		0.268574	0.428304		0.301712	0.678554		0.258562	-0.076528		0.228595	0.341358		0.249127	0.838355		0.248721	0.235698		0.301502	-0.977556		0.258777	-0.745318		0.200996	0.369888		0.302469	0.978962		0.301806	1.64817		-49.1904	16.9557		0.19917	0.700364		0.301818	0.877191		0.199179	0.069051
0.201923	0.12876		0.171912	0.620731		0.269466	0.432783		0.302712	0.676657		0.259428	-0.078315		0.229361	0.332152		0.249961	0.831285		0.249556	0.232427		0.30251	-0.986006		0.259644	-0.748497		0.201662	0.36724		0.303467	0.970945		0.302805	1.64535		-49.1877	16.9523		0.199836	0.698779		0.302817	0.881666		0.199845	0.071652
0.202589	0.122659		0.17248	0.629309		0.270357	0.438067		0.303712	0.679382		0.260295	-0.076029		0.230127	0.329597		0.250794	0.823826		0.250391	0.233014		0.303517	-0.996419		0.260511	-0.753989		0.202328	0.361802		0.304465	0.964628		0.303805	1.64084		-49.185	16.9486		0.200502	0.701013		0.303816	0.883225		0.200511	0.073154
0.203255	0.11542		0.173048	0.632651		0.271249	0.457043		0.304712	0.684743		0.261162	-0.075994		0.230893	0.326707		0.251627	0.818353		0.251226	0.229281		0.304524	-1.00927		0.261379	-0.757801		0.202995	0.357654		0.305463	0.9574		0.304804	1.63495		-49.1824	16.9396		0.201168	0.701359		0.304816	0.885247		0.201178	0.07321
0.203922	0.11587		0.173617	0.641827		0.27214	0.548498		0.305712	0.690195		0.262029	-0.078766		0.231659	0.319205		0.25246	0.81048		0.252061	0.222321		0.305532	-1.00988		0.262246	-0.756843		0.203661	0.354575		0.306461	0.954577		0.305803	1.63056		-49.1797	16.9373		0.201834	0.694282		0.305815	0.891277		0.201844	0.068251
0.204588	0.11441		0.174185	0.645622		0.273031	0.552337		0.306712	0.677942		0.262895	-0.07766		0.232425	0.315446		0.253294	0.801745		0.252896	0.221148		0.306539	-1.0099		0.263114	-0.757066		0.204327	0.35754		0.307458	0.950977		0.306803	1.62555		-49.1771	16.9472		0.2025	0.687617		0.306814	0.896456		0.20251	0.066759
0.205255	0.112101		0.174753	0.658814		0.273923	0.553697		0.307712	0.682486		0.263762	-0.072687		0.233191	0.315902		0.254127	0.807347		0.253732	0.221172		0.307547	-1.00835		0.263981	-0.762799		0.204993	0.358856		0.308456	0.951447		0.307802	1.62126		-49.1744	16.955		0.203166	0.681448		0.307814	0.888956		0.203176	0.066658
0.205921	0.110232		0.175322	0.664689		0.274814	0.552576		0.308712	0.682413		0.264629	-0.076857		0.233957	0.320994		0.25496	0.803962		0.254567	0.219362		0.308554	-1.00125		0.264848	-0.765688		0.20566	0.364496		0.309454	0.948371		0.308801	1.61634		-49.1717	16.9588		0.203832	0.681309		0.308813	0.883175		0.203842	0.062705
0.206587	0.113902		0.17589	0.678589		0.275705	0.549491		0.309712	0.676451		0.265496	-0.073741		0.234723	0.320545		0.255793	0.804373		0.255402	0.21659		0.309562	-0.998668		0.265716	-0.762718		0.206326	0.359753		0.310452	0.946203		0.309801	1.61068		-49.1691	16.9556		0.204498	0.681089		0.309813	0.871991		0.204508	0.066612
0.207254	0.11271		0.176458	0.687574		0.276597	0.544997		0.310712	0.671217		0.266362	-0.078045		0.235489	0.327242		0.256627	0.809478		0.256237	0.213204		0.310569	-0.999775		0.266583	-0.768718		0.206992	0.363566		0.31145	0.94425		0.3108	1.60766		-49.1664	16.9547		0.205164	0.677		0.310812	0.860629		0.205174	0.06446
0.20792	0.11227		0.177027	0.699403		0.277488	0.539408		0.311712	0.678512		0.267229	-0.08762		0.236255	0.330581		0.25746	0.817058		0.257072	0.222968		0.311577	-0.99655		0.26745	-0.771442		0.207658	0.360601		0.312448	0.94278		0.3118	1.60312		-49.1637	16.9458		0.205831	0.673986		0.311811	0.851608		0.20584	0.067225
0.208586	0.110519		0.177595	0.710886		0.27838	0.533226		0.312712	0.680816		0.268096	-0.096005		0.237021	0.334395		0.258293	0.817328		0.257907	0.220238		0.312584	-0.997979		0.268318	-0.770999		0.208325	0.363323		0.313446	0.942833		0.312799	1.59405		-49.1611	16.9453		0.206497	0.669667		0.312811	0.850779		0.206506	0.066083
0.209253	0.109694		0.178163	0.720278		0.279271	0.535354		0.313712	0.684317		0.268962	-0.092856		0.237787	0.329164		0.259126	0.829625		0.258742	0.215329		0.313592	-1.00788		0.269185	-0.777464		0.208991	0.361315		0.314444	0.945445		0.313798	1.58689		-49.1584	16.9535		0.207163	0.665459		0.31381	0.850584		0.207172	0.063368
0.209919	0.104177		0.178732	0.724892		0.280162	0.528361		0.314712	0.689806		0.269829	-0.095936		0.238553	0.333502		0.25996	0.827048		0.259578	0.214595		0.314599	-1.00507		0.270053	-0.78903		0.209657	0.368168		0.315442	0.941917		0.314798	1.58367		-49.1557	16.9463		0.207829	0.663786		0.314809	0.851424		0.207838	0.067881
0.210586	0.104149		0.1793	0.732097		0.281054	0.528116		0.315712	0.695389		0.270696	-0.096343		0.239318	0.334583		0.260793	0.821318		0.260413	0.217498		0.315606	-1.00629		0.27092	-0.795732		0.210324	0.360477		0.31644	0.933907		0.315797	1.57737		-49.1531	16.9419		0.208495	0.663218		0.315809	0.852623		0.208504	0.076874
0.211252	0.105035		0.179868	0.746652		0.281945	0.528883		0.316712	0.697736		0.271563	-0.099325		0.240084	0.328232		0.261626	0.819036		0.261248	0.220292		0.316614	-1.01285		0.271787	-0.797752		0.21099	0.355681		0.317438	0.927619		0.316796	1.57175		-49.1504	16.9449		0.209161	0.667388		0.316808	0.847324		0.209171	0.079662
0.211918	0.105678		0.180437	0.751427		0.282836	0.529742		0.317712	0.694539		0.272429	-0.100779		0.24085	0.320803		0.262459	0.819553		0.262083	0.217607		0.317621	-1.01222		0.272655	-0.801818		0.211656	0.353638		0.318436	0.919071		0.317796	1.57035		-49.1477	16.9539		0.209827	0.669444		0.317808	0.842763		0.209837	0.078374
0.212585	0.104392		0.181005	0.759774		0.283728	0.528019		0.318712	0.699945		0.273296	-0.103577		0.241616	0.311158		0.263293	0.809032		0.262918	0.220363		0.318629	-1.01753		0.273522	-0.803465		0.212322	0.352994		0.319434	0.912233		0.318795	1.5662		-49.1451	16.9618		0.210493	0.669342		0.318807	0.840257		0.210503	0.083508
0.213251	0.103456		0.181573	0.766661		0.284619	0.52629		0.319712	0.700927		0.274163	-0.09882		0.242382	0.3034		0.264126	0.805925		0.263753	0.223652		0.319636	-1.02062		0.274389	-0.801022		0.212989	0.351081		0.320432	0.908547		0.319794	1.55899		-49.1424	16.9595		0.211159	0.665885		0.319806	0.838983		0.211169	0.084188
0.213918	0.104309		0.182142	0.780377		0.285511	0.5305		0.320712	0.696943		0.275029	-0.101051		0.243148	0.301325		0.264959	0.802762		0.264589	0.224171		0.320644	-1.02158		0.275257	-0.800409		0.213655	0.352296		0.32143	0.905473		0.320794	1.55767		-49.1397	16.957		0.211825	0.66203		0.320806	0.836783		0.211835	0.089805
0.214584	0.104014		0.18271	0.787263		0.286402	0.534505		0.321712	0.707334		0.275896	-0.098133		0.243914	0.298623		0.265792	0.792554		0.265424	0.224645		0.321651	-1.03408		0.276124	-0.807837		0.214321	0.351773		0.322428	0.901205		0.321793	1.55654		-49.1371	16.9578		0.212492	0.657954		0.321805	0.833931		0.212501	0.085339
0.21525	0.101529		0.183278	0.788367		0.287293	0.537277		0.322712	0.71263		0.276763	-0.095669		0.24468	0.29744		0.266626	0.780404		0.266259	0.227459		0.322659	-1.03907		0.276991	-0.814462		0.214987	0.354194		0.323426	0.898196		0.322793	1.55297		-49.1344	16.9518		0.213158	0.656958		0.322804	0.831102		0.213167	0.088427
0.215917	0.102811		0.183847	0.801659		0.288185	0.541389		0.323712	0.712668		0.27763	-0.104912		0.245446	0.299709		0.267459	0.771868		0.267094	0.223088		0.323666	-1.04153		0.277859	-0.825434		0.215654	0.347766		0.324424	0.895196		0.323792	1.55439		-49.1317	16.9482		0.213824	0.653766		0.323804	0.826739		0.213833	0.089557
0.216583	0.106882		0.184415	0.813713		0.289076	0.545672		0.324712	0.716405		0.278496	-0.109638		0.246212	0.298543		0.268292	0.770077		0.267929	0.115976		0.324674	-1.04699		0.278726	-0.825619		0.21632	0.350062		0.325421	0.890769		0.324791	1.55787		-49.1291	16.9511		0.21449	0.646119		0.324803	0.824309		0.214499	0.088366
0.21725	0.109289		0.184983	0.824852		0.289967	0.546803		0.325712	0.723322		0.279363	-0.10414		0.246978	0.296867		0.269125	0.772913		0.268764	0		0.325681	-1.04879		0.279594	-0.828134		0.216986	0.353477		0.326419	0.88579		0.325791	1.55573		-49.1264	16.9534		0.215156	0.641213		0.325802	0.819098		0.215165	0.085874
0.217916	0.10558		0.185552	0.836429		0.290859	0.543998		0.326712	0.723513		0.28023	-0.099165		0.247744	0.301931		0.269959	0.774588		0.2696	0		0.326688	-1.04685		0.280461	-0.826768		0.217653	0.357418		0.327417	0.885531		0.32679	1.54778		-49.1237	16.95		0.215822	0.63695		0.326802	0.818288		0.215831	0.083008
0.218582	0.10904		0.18612	0.848424		0.29175	0.539437		0.327712	0.721908		0.281097	-0.095093		0.24851	0.304546		0.270792	0.773443		0.270435	0		0.327696	-1.04271		0.281328	-0.825514		0.218319	0.35431		0.328415	0.883476		0.327789	1.54143		-49.1211	16.9504		0.216488	0.629176		0.327801	0.813908		0.216497	0.080856
0.219249	0.108731		0.186688	0.863008		0.292642	0.53686		0.328712	0.725075		0.281963	-0.085297		0.249276	0.306277		0.271625	0.772112		0.27127	0		0.328703	-1.03897		0.282196	-0.825931		0.218985	0.359791		0.329413	0.880184		0.328789	1.53703		-49.1184	16.9548		0.217154	0.62386		0.328801	0.809805		0.217164	0.078026
0.219915	0.110158		0.187257	0.871911		0.293533	0.536127		0.329712	0.726024		0.28283	-0.087452		0.250042	0.3072		0.272458	0.770718		0.272105	0		0.329711	-1.03917		0.283063	-0.828587		0.219651	0.356157		0.330411	0.880796		0.329788	1.53031		-49.1157	16.9508		0.21782	0.620659		0.3298	0.806888		0.21783	0.079429
0.220581	0.108849		0.187825	0.881113		0.294424	0.532087		0.330712	0.729201		0.283697	-0.089158		0.250807	0.303586		0.273292	0.765174		0.27294	1.58002		0.330718	-1.0449		0.28393	-0.837317		0.220318	0.356071		0.331409	0.884659		0.330787	1.52365		-49.1131	16.9491		0.218487	0.626272		0.330799	0.80336		0.218496	0.079448
0.221248	0.111892		0.188394	0.890686		0.295316	0.53027		0.331712	0.734256		0.284563	-0.093499		0.251573	0.29646		0.274125	0.76334		0.273775	3.27789		0.331726	-1.04559		0.284798	-0.84085		0.220984	0.354659		0.332407	0.884536		0.331787	1.52184		-49.1104	16.9444		0.219153	0.630155		0.331799	0.79944		0.219162	0.083464
0.221914	0.109417		0.188962	0.903733		0.296207	0.524613		0.332712	0.741439		0.28543	-0.096228		0.252339	0.291671		0.274958	0.764351		0.274611	3.27293		0.332733	-1.05353		0.285665	-0.849975		0.22165	0.345796		0.333405	0.884045		0.332786	1.51903		-49.1077	16.9392		0.219819	0.631843		0.332798	0.803547		0.219828	0.080477
0.222581	0.111559		0.18953	0.913102		0.297098	0.525633		0.333712	0.740049		0.286297	-0.098113		0.253105	0.285326		0.275791	0.766546		0.275446	3.26945		0.333741	-1.06143		0.286533	-0.857899		0.222316	0.339828		0.334403	0.884938		0.333785	1.51391		-49.1051	16.9337		0.220485	0.6263		0.333797	0.808288		0.220494	0.081049
0.223247	0.106473		0.190099	0.921556		0.29799	0.517297		0.334712	0.736222		0.287164	-0.100014		0.253871	0.281182		0.276625	0.764355		0.276281	3.26541		0.334748	-1.0653		0.2874	-0.858813		0.222983	0.336186		0.335401	0.885002		0.334785	1.50489		-49.1024	16.9409		0.221151	0.628755		0.334797	0.804051		0.22116	0.083114
0.223913	0.106253		0.190667	0.940944		0.298881	0.511352		0.335712	0.736503		0.28803	-0.102371		0.254637	0.275194		0.277458	0.759285		0.277116	3.26054		0.335755	-1.06509		0.288267	-0.860467		0.223649	0.335795		0.336399	0.878207		0.335784	1.4939		-49.0997	16.9576		0.221817	0.634143		0.335796	0.802294		0.221826	0.081452
0.22458	0.108975		0.191235	0.954036		0.299773	0.507749		0.336712	0.734896		0.288897	-0.106292		0.255403	0.271613		0.278291	0.758442		0.277951	3.25734		0.336763	-1.07095		0.289135	-0.863724		0.224315	0.336184		0.337397	0.869692		0.336784	1.49047		-49.0971	16.9655		0.222483	0.634218		0.336795	0.799605		0.222492	0.081715
0.225246	0.108526		0.191804	0.971393		0.300664	0.501941		0.337712	0.730636		0.289764	-0.107618		0.256169	0.266173		0.279124	0.756021		0.278786	3.25743		0.33777	-1.07578		0.290002	-0.864735		0.224982	0.344385		0.338395	0.862628		0.337783	1.49094		-49.0944	16.9622		0.223149	0.640867		0.337795	0.793246		0.223158	0.085048
0.225913	0.107421		0.192372	0.979824		0.301555	0.493501		0.338712	0.73563		0.29063	-0.108857		0.256935	0.267181		0.279958	0.752725		0.279622	3.25868		0.338778	-1.07874		0.290869	-0.864925		0.225648	0.340277		0.339393	0.855253		0.338782	1.48786		-49.0917	16.9629		0.223815	0.638787		0.338794	0.782338		0.223824	0.083042
0.226579	0.110899		0.19294	0.99238		0.302447	0.487278		0.339712	0.74497		0.291497	-0.107404		0.257701	0.263214		0.280791	0.746985		0.280457	3.254		0.339785	-1.07997		0.291737	-0.86564		0.226314	0.339485		0.340391	0.84916		0.339782	1.48948		-49.0891	16.9599		0.224481	0.643007		0.339794	0.777937		0.224491	0.080191
0.227245	0.109457		0.193509	0.998639		0.303338	0.490782		0.340712	0.739805		0.292364	-0.107062		0.258467	0.264188		0.281624	0.740069		0.281292	3.25057		0.340793	-1.08361		0.292604	-0.866527		0.22698	0.333107		0.341389	0.848227		0.340781	1.49282		-49.0864	16.9622		0.225148	0.637072		0.340793	0.772173		0.225157	0.078666
0.227912	0.104583		0.194077	1.00312		0.304229	0.499348		0.341712	0.73696		0.293231	-0.103558		0.259233	0.269912		0.282457	0.730157		0.282127	3.2466		0.3418	-1.08193		0.293472	-0.869354		0.227647	0.327068		0.342386	0.846394		0.34178	1.48745		-49.0837	16.9596		0.225814	0.63327		0.341792	0.76865		0.225823	0.077276
0.228578	0.102791		0.194645	1.00856		0.305121	0.502981		0.342712	0.739182		0.294097	-0.100161		0.259999	0.27242		0.283291	0.72181		0.282962	3.2422		0.342808	-1.08168		0.294339	-0.874544		0.228313	0.324007		0.343384	0.841579		0.34278	1.48222		-49.0811	16.9569		0.22648	0.628873		0.342792	0.764013		0.226489	0.077516
0.229245	0.102041		0.195214	1.01517		0.306012	0.518875		0.343712	0.737875		0.294964	-0.100212		0.260765	0.265329		0.284124	0.719273		0.283797	3.2359		0.343815	-1.08091		0.295206	-0.876955		0.228979	0.33369		0.344382	0.836315		0.343779	1.47896		-49.0784	16.9511		0.227146	0.630518		0.343791	0.762074		0.227155	0.075691
0.229911	0.101243		0.195782	1.02252		0.306904	0.533671		0.344712	0.729662		0.295831	-0.095523		0.261531	0.264445		0.284957	0.721933		0.284632	3.22988		0.344823	-1.08165		0.296074	-0.876236		0.229645	0.328731		0.34538	0.831032		0.344778	1.47357		-49.0757	16.9499		0.227812	0.629375		0.34479	0.757705		0.227821	0.070817
0.230577	0.101545		0.19635	1.03293		0.307795	0.5475		0.345712	0.736186		0.296698	-0.08942		0.262297	0.260077		0.28579	0.726912		0.285468	3.23025		0.34583	-1.08321		0.296941	-0.881523		0.230312	0.335817		0.346378	0.824188		0.345778	1.46889		-49.0731	16.9533		0.228478	0.626174		0.34579	0.762429		0.228487	0.070829
0.231244	0.100253		0.196919	1.04641		0.308686	0.559514		0.346712	0.74229		0.297564	-0.084629		0.263062	0.251988		0.286624	0.728848		0.286303	3.2299		0.346837	-1.08682		0.297808	-0.881541		0.230978	0.337967		0.347376	0.820519		0.346777	1.46698		-49.0704	16.9553		0.229144	0.622017		0.346789	0.763535		0.229153	0.071744
0.23191	0.104265		0.197487	1.05615		0.309578	0.572651		0.347712	0.746553		0.298431	-0.087068		0.263828	0.249085		0.287457	0.729422		0.287138	3.22999		0.347845	-1.08878		0.298676	-0.881789		0.231644	0.336658		0.348374	0.822259		0.347777	1.46792		-49.0678	16.9499		0.22981	0.616696		0.347789	0.762682		0.229819	0.071222
0.232577	0.102626		0.198055	1.06626		0.310469	0.593564		0.348712	0.745259		0.299298	-0.086344		0.264594	0.252746		0.28829	0.724884		0.287973	3.23264		0.348852	-1.09214		0.299543	-0.884124		0.23231	0.332147		0.349372	0.822249		0.348776	1.46555		-49.0651	16.9393		0.230476	0.61969		0.348788	0.759482		0.230485	0.072055
0.233243	0.097603		0.198624	1.07797		0.31136	0.61521		0.349712	0.751413		0.300164	-0.085628		0.26536	0.258866		0.289123	0.71835		0.288808	3.24169		0.34986	-1.09776		0.30041	-0.893747		0.232977	0.334392		0.35037	0.819279		0.349775	1.46538		-49.0624	16.9373		0.231142	0.61418		0.349787	0.756432		0.231151	0.069575
0.233909	0.098373		0.199192	1.08481		0.312252	0.633901		0.350712	0.738989		0.301031	-0.085105		0.266126	0.263099		0.289957	0.715137		0.289643	3.2622		0.350867	-1.10268		0.301278	-0.89368		0.233643	0.329291		0.351368	0.819718		0.350775	1.46828		-49.0598	16.9332		0.231809	0.613411		0.350787	0.753759		0.231817	0.06847
0.234576	0.099986		0.19976	1.08663		0.313143	0.649082		0.351712	0.727898		0.301898	-0.085487		0.266892	0.258966		0.29079	0.714198		0.290479	3.3002		0.351875	-1.10919		0.302145	-0.896006		0.234309	0.331083		0.352366	0.816657		0.351774	1.46663		-49.0571	16.9341		0.232475	0.618357		0.351786	0.754451		0.232484	0.065735
0.235242	0.095936		0.200329	1.09207		0.314035	0.661297		0.352713	0.722759		0.302765	-0.077289		0.267658	0.261534		0.291623	0.712105		0.291314	3.36748		0.352882	-1.11663		0.303013	-0.903521		0.234976	0.327032		0.353364	0.810882		0.352773	1.45625		-49.0544	16.9389		0.233141	0.617378		0.352785	0.750545		0.23315	0.05842
0.235908	0.095597		0.200897	1.09499		0.314926	0.670655		0.353713	0.716213		0.303631	-0.068349		0.268424	0.262288		0.292457	0.708507		0.292149	3.34592		0.35389	-1.12028		0.30388	-0.908597		0.235642	0.321082		0.354362	0.80755		0.353773	1.44618		-49.0518	16.9379		0.233807	0.612904		0.353785	0.747675		0.233816	0.058314
0.236575	0.100006		0.201465	1.10213		0.315817	0.676726		0.354713	0.705131		0.304498	-0.065321		0.26919	0.258751		0.29329	0.702263		0.292984	3.33422		0.354897	-1.1218		0.304747	-0.910846		0.236308	0.317967		0.35536	0.808055		0.354772	1.44028		-49.0491	16.9447		0.234473	0.608767		0.354784	0.746681		0.234482	0.059508
0.237241	0.093886		0.202034	1.10541		0.316709	0.681146		0.355713	0.704383		0.305365	-0.059822		0.269956	0.257402		0.294123	0.696235		0.293819	3.33541		0.355905	-1.12495		0.305615	-0.916036		0.236974	0.314479		0.356358	0.805846		0.355771	1.43401		-49.0464	16.9428		0.235139	0.607606		0.355783	0.738099		0.235148	0.059518
0.237908	0.084747		0.202602	1.11624		0.3176	0.687521		0.356713	0.707149		0.306232	-0.054595		0.270722	0.264551		0.294956	0.691764		0.294654	3.33819		0.356912	-1.12733		0.306482	-0.926543		0.237641	0.313605		0.357356	0.801907		0.356771	1.42863		-49.0438	16.9385		0.235805	0.608471		0.356783	0.729224		0.235814	0.060017
0.238574	0.086404		0.20317	1.1322		0.318491	0.69701		0.357713	0.702257		0.307098	-0.048377		0.271488	0.269461		0.29579	0.6922		0.29549	3.33418		0.357919	-1.12732		0.307349	-0.932309		0.238307	0.32167		0.358354	0.799393		0.35777	1.42526		-49.0411	16.9355		0.236471	0.608951		0.357782	0.726549		0.23648	0.061688
0.23924	0.090697		0.203739	1.13918		0.319383	0.705833		0.358713	0.699171		0.307965	-0.041416		0.272254	0.269652		0.296623	0.695907		0.296325	3.33323		0.358927	-1.13382		0.308217	-0.929584		0.238973	0.31544		0.359352	0.798496		0.358769	1.42244		-49.0384	16.9369		0.237137	0.601673		0.358782	0.72742		0.237146	0.06099
0.239907	0.088551		0.204307	1.15078		0.320274	0.717756		0.359713	0.699863		0.308832	-0.038563		0.27302	0.268416		0.297456	0.70164		0.29716	3.32822		0.359934	-1.14228		0.309084	-0.934307		0.239639	0.317006		0.360349	0.797738		0.359769	1.41491		-49.0358	16.9506		0.237804	0.601597		0.359781	0.724627		0.237812	0.061045
0.240573	0.090289		0.204876	1.1568		0.321166	0.724668		0.360713	0.698654		0.309698	-0.032384		0.273786	0.272396		0.298289	0.700887		0.297995	3.33233		0.360942	-1.14634		0.309952	-0.929702		0.240306	0.316029		0.361347	0.795783		0.360768	1.40562		-49.0331	16.9515		0.23847	0.604586		0.36078	0.723523		0.238478	0.062266
0.24124	0.094718		0.205444	1.16246		0.322057	0.733897		0.361713	0.695174		0.310565	-0.022713		0.274551	0.271624		0.299123	0.695869		0.29883	3.32797		0.361949	-1.1461		0.310819	-0.921783		0.240972	0.309048		0.362345	0.796405		0.361768	1.40241		-49.0304	16.9439		0.239136	0.601432		0.36178	0.724428		0.239144	0.062894
0.241906	0.09354		0.206012	1.1689		0.322948	0.734161		0.362713	0.691224		0.311432	-0.02262		0.275317	0.259717		0.299956	0.689088		0.299665	3.3199		0.362957	-1.15186		0.311686	-0.916007		0.241638	0.301592		0.363343	0.793842		0.362767	1.40358		-49.0278	16.9402		0.239802	0.603192		0.362779	0.724396		0.23981	0.06806
0.242572	0.092004		0.206581	1.17374		0.32384	0.739572		0.363713	0.68622		0.312299	-0.013877		0.276083	0.250527		0.300789	0.68201		0.300501	3.31671		0.363964	-1.1555		0.312554	-0.926953		0.242305	0.304622		0.364341	0.786651		0.363766	1.40227		-49.0251	16.9472		0.240468	0.604667		0.363778	0.721568		0.240477	0.066973
0.243239	0.09414		0.207149	1.18256		0.324731	0.742045		0.364713	0.686073		0.313165	-0.004803		0.276849	0.250694		0.301622	0.674616		0.301336	3.31771		0.364972	-1.15427		0.313421	-0.928305		0.242971	0.303223		0.365339	0.774836		0.364766	1.4018		-49.0224	16.95		0.241134	0.604945		0.364778	0.725465		0.241143	0.065824
0.243905	0.091902		0.207717	1.1869		0.325622	0.738983		0.365713	0.689314		0.314032	-8.3e-05		0.277615	0.247879		0.302456	0.674194		0.302171	3.32038		0.365979	-1.15134		0.314288	-0.938416		0.243637	0.307927		0.366337	0.765257		0.365765	1.40349		-49.0198	16.9494		0.2418	0.604887		0.365777	0.72523		0.241809	0.065457
0.244572	0.090927		0.208286	1.18945		0.326514	0.736632		0.366713	0.682815		0.314899	0.001232		0.278381	0.247235		0.303289	0.678037		0.303006	3.3128		0.366987	-1.1482		0.315156	-0.953483		0.244303	0.3097		0.367335	0.761958		0.366764	1.401		-49.0171	16.9479		0.242466	0.60518		0.366776	0.719411		0.242475	0.065543
0.245238	0.092415		0.208854	1.19702		0.327405	0.735875		0.367713	0.685249		0.315765	0.009743		0.279147	0.253898		0.304122	0.679231		0.303841	3.30356		0.367994	-1.14674		0.316023	-0.991401		0.24497	0.306727		0.368333	0.765027		0.367764	1.39465		-49.0144	16.9372		0.243132	0.60429		0.367776	0.711413		0.243141	0.06574
0.245904	0.090872		0.209422	1.20607		0.328297	0.743346		0.368713	0.687975		0.316632	0.000611		0.279913	0.257819		0.304955	0.668916		0.304676	3.29788		0.369001	-1.14764		0.316891	-1.00173		0.245636	0.316307		0.369331	0.769778		0.368763	1.3944		-49.0118	16.9322		0.243798	0.608739		0.368775	0.706992		0.243807	0.067345
0.246571	0.081881		0.209991	1.21291		0.329188	0.738274		0.369713	0.682237		0.317499	0.003266		0.280679	0.252449		0.305789	0.661706		0.305512	3.29582		0.370009	-1.15147		0.317758	-1.00366		0.246302	0.316145		0.370329	0.773077		0.369762	1.39232		-49.0091	16.9399		0.244465	0.609643		0.369775	0.703247		0.244473	0.07027
0.247237	0.077502		0.210559	1.2208		0.330079	0.738989		0.370713	0.676462		0.318366	0.00701		0.281445	0.243389		0.306622	0.657203		0.306347	3.29302		0.371016	-1.15671		0.318625	-1.0017		0.246968	0.318578		0.371327	0.778455		0.370762	1.38777		-49.0064	16.9444		0.245131	0.606182		0.370774	0.705901		0.245139	0.069607
0.247903	0.07712		0.211127	1.23151		0.330971	0.746018		0.371713	0.687473		0.319232	0.005282		0.282211	0.239124		0.307455	0.647423		0.307182	3.29277		0.372024	-1.16387		0.319493	-1.00001		0.247635	0.320212		0.372325	0.783875		0.371761	1.38538		-49.0038	16.9428		0.245797	0.601114		0.371773	0.709426		0.245805	0.066477
0.24857	0.072605		0.211696	1.24258		0.331862	0.7533		0.372713	0.679941		0.320099	-0.0005		0.282977	0.233376		0.308288	0.641627		0.308017	3.29661		0.373031	-1.16984		0.32036	-1.00055		0.248301	0.322437		0.373323	0.782011		0.372761	1.38835		-49.0011	16.932		0.246463	0.599633		0.372773	0.711532		0.246471	0.065399
0.249236	0.070104		0.212264	1.24929		0.332753	0.759231		0.373713	0.684049		0.320966	0.002788		0.283743	0.233434		0.309122	0.644067		0.308852	3.30339		0.374039	-1.16996		0.321227	-1.00103		0.248967	0.318779		0.374321	0.777016		0.37376	1.38374		-48.9984	16.9346		0.247129	0.602385		0.373772	0.709103		0.247137	0.065368
0.249903	0.075285		0.212832	1.2523		0.333645	0.765883		0.374713	0.68541		0.321833	0.000415		0.284509	0.235753		0.309955	0.646486		0.309687	3.31203		0.375046	-1.16882		0.322095	-1.00203		0.249634	0.315991		0.375319	0.776976		0.374759	1.37859		-48.9958	16.9418		0.247795	0.601717		0.374771	0.703013		0.247804	0.066079
0.250569	0.0819		0.213401	1.25388		0.334536	0.774196		0.375713	0.689389		0.322699	-0.007947		0.285275	0.238474		0.310788	0.645168		0.310522	3.31897		0.376054	-1.16836		0.322962	-1.00907		0.2503	0.308395		0.376317	0.777806		0.375759	1.3759		-48.9931	16.9454		0.248461	0.602235		0.375771	0.698418		0.24847	0.066671
0.251235	0.084308		0.213969	1.26639		0.335428	0.781076		0.376713	0.678969		0.323566	0.001611		0.286041	0.239728		0.311621	0.649068		0.311358	3.32131		0.377061	-1.17136		0.32383	-1.00983		0.250966	0.306068		0.377314	0.775109		0.376758	1.37275		-48.9904	16.9382		0.249127	0.599112		0.37677	0.697221		0.249136	0.064668
0.251902	0.084251		0.214537	1.27412		0.336319	0.783775		0.377713	0.682242		0.324433	0.011025		0.286806	0.238918		0.312455	0.64964		0.312193	3.3288		0.378068	-1.17291		0.324697	-1.01348		0.251632	0.314451		0.378312	0.771223		0.377757	1.36744		-48.9878	16.9315		0.249793	0.59669		0.37777	0.696862		0.249802	0.060852
0.252568	0.083459		0.215106	1.28244		0.33721	0.787398		0.378713	0.674116		0.325299	0.014259		0.287572	0.238919		0.313288	0.652299		0.313028	3.33388		0.379076	-1.17671		0.325564	-1.01632		0.252299	0.313756		0.37931	0.766983		0.378757	1.36191		-48.9851	16.9231		0.250459	0.589971		0.378769	0.698671		0.250468	0.056177
0.253235	0.08106		0.215674	1.28262		0.338102	0.783626		0.379713	0.673202		0.326166	0.014903		0.288338	0.234305		0.314121	0.648023		0.313863	3.33939		0.380083	-1.18161		0.326432	-1.01974		0.252965	0.323575		0.380308	0.764876		0.379756	1.35684		-48.9824	16.9255		0.251126	0.588223		0.379768	0.697714		0.251134	0.057364
0.253901	0.079107		0.216242	1.29042		0.338993	0.782615		0.380713	0.670435		0.327033	0.018203		0.289104	0.236087		0.314954	0.640299		0.314698	3.27687		0.381091	-1.18546		0.327299	-1.01911		0.253631	0.323246		0.381306	0.763179		0.380755	1.35628		-48.9798	16.9265		0.251792	0.586672		0.380768	0.694077		0.2518	0.048939
0.254567	0.077757		0.216811	1.29258		0.339884	0.787555		0.381713	0.668709		0.3279	0.011562		0.28987	0.234702		0.315788	0.632238		0.315533	3.23655		0.382098	-1.18711		0.328166	-1.0203		0.254297	0.328974		0.382304	0.760059		0.381755	1.35013		-48.9771	16.9297		0.252458	0.589656		0.381767	0.689772		0.252466	0.054968
0.255234	0.078839		0.217379	1.28773		0.340776	0.790772		0.382713	0.668124		0.328766	0.004412		0.290636	0.233176		0.316621	0.631193		0.316369	3.24032		0.383106	-1.18915		0.329034	-1.01967		0.254964	0.324827		0.383302	0.757589		0.382754	1.34257		-48.9744	16.9366		0.253124	0.585547		0.382766	0.687252		0.253132	0.055767
0.2559	0.078657		0.217947	1.29263		0.341667	0.790556		0.383713	0.673414		0.329633	-0.002126		0.291402	0.230463		0.317454	0.626337		0.317204	3.24171		0.384113	-1.18868		0.329901	-1.01886		0.25563	0.325711		0.3843	0.758288		0.383753	1.34266		-48.9718	16.9348		0.25379	0.582585		0.383766	0.686872		0.253798	0.056339
0.256567	0.082543		0.218516	1.29188		0.342559	0.793285		0.384713	0.671439		0.3305	0.002017		0.292168	0.230748		0.318287	0.628965		0.318039	3.23974		0.385121	-1.18749		0.330768	-1.02275		0.256296	0.314083		0.385298	0.757058		0.384753	1.34266		-48.9691	16.9222		0.254456	0.581914		0.384765	0.685028		0.254464	0.057594
0.257233	0.082751		0.219084	1.29745		0.34345	0.801016		0.385713	0.675979		0.331367	0.001122		0.292934	0.226112		0.319121	0.634774		0.318874	3.23498		0.386128	-1.19215		0.331636	-1.03108		0.256962	0.314756		0.386296	0.753314		0.385752	1.33641		-48.9665	16.923		0.255122	0.578475		0.385764	0.685051		0.25513	0.056005
0.257899	0.085017		0.219652	1.30227		0.344341	0.804935		0.386713	0.676324		0.332233	4e-05		0.2937	0.228474		0.319954	0.640183		0.319709	3.22588		0.387136	-1.19952		0.332503	-1.03169		0.257629	0.308057		0.387294	0.752872		0.386752	1.3332		-48.9638	16.9353		0.255788	0.579621		0.386764	0.682326		0.255797	0.060166
0.258566	0.084356		0.220221	1.31518		0.345233	0.802216		0.387713	0.677917		0.3331	-0.001575		0.294466	0.232081		0.320787	0.635041		0.320544	3.21723		0.388143	-1.20413		0.333371	-1.03915		0.258295	0.297899		0.388292	0.755836		0.387751	1.33006		-48.9611	16.9415		0.256454	0.583112		0.387763	0.682741		0.256463	0.056591
0.259232	0.083728		0.220789	1.32394		0.346124	0.808954		0.388713	0.679549		0.333967	0.007631		0.295232	0.230281		0.32162	0.632339		0.32138	3.2117		0.38915	-1.20921		0.334238	-1.03997		0.258961	0.289837		0.38929	0.759378		0.38875	1.32629		-48.9585	16.9357		0.25712	0.585422		0.388763	0.675561		0.257129	0.06081
0.259899	0.083385		0.221358	1.32534		0.347016	0.815989		0.389713	0.680855		0.334833	0.006661		0.295998	0.225292		0.322454	0.629876		0.322215	3.20816		0.390158	-1.21015		0.335105	-1.03869		0.259628	0.292814		0.390288	0.758166		0.38975	1.32242		-48.9558	16.9314		0.257787	0.581099		0.389762	0.67345		0.257795	0.059215
0.260565	0.086786		0.221926	1.32676		0.347907	0.82228		0.390713	0.683697		0.3357	0.013986		0.296764	0.223791		0.323287	0.618598		0.32305	3.20921		0.391165	-1.20962		0.335973	-1.03576		0.260294	0.285303		0.391286	0.755939		0.390749	1.31594		-48.9531	16.9383		0.258453	0.578629		0.390761	0.670088		0.258461	0.066427
0.261231	0.084093		0.222494	1.33279		0.348798	0.827837		0.391713	0.694184		0.336567	0.014352		0.29753	0.22174		0.32412	0.60745		0.323885	3.21171		0.392173	-1.2055		0.33684	-1.0368		0.26096	0.284173		0.392284	0.752749		0.391748	1.31097		-48.9505	16.9442		0.259119	0.578388		0.391761	0.670222		0.259127	0.066565
0.261898	0.081647		0.223063	1.339		0.34969	0.83119		0.392713	0.694874		0.337434	0.010212		0.298295	0.216644		0.324953	0.605991		0.32472	3.21396		0.39318	-1.20618		0.337707	-1.03972		0.261626	0.28359		0.393282	0.74356		0.392748	1.30763		-48.9478	16.9437		0.259785	0.582597		0.39276	0.670399		0.259793	0.065535
0.262564	0.083113		0.223631	1.33916		0.350581	0.832652		0.393713	0.694449		0.3383	0.001557		0.299061	0.217849		0.325787	0.600702		0.325555	3.21353		0.394188	-1.20523		0.338575	-1.04344		0.262293	0.288945		0.39428	0.734352		0.393747	1.29905		-48.9451	16.9397		0.260451	0.579679		0.393759	0.676632		0.260459	0.066271
0.26323	0.07982		0.224199	1.33918		0.351472	0.833362		0.394713	0.705571		0.339167	-0.001778		0.299827	0.220352		0.32662	0.59276		0.326391	3.21459		0.395195	-1.21429		0.339442	-1.04702		0.262959	0.285737		0.395277	0.732474		0.394746	1.29206		-48.9425	16.9382		0.261117	0.577448		0.394759	0.67272		0.261125	0.064534
0.263897	0.076707		0.224768	1.34955		0.352364	0.831342		0.395713	0.706357		0.340034	-0.014322		0.300593	0.215796		0.327453	0.591039		0.327226	3.21738		0.396203	-1.21768		0.34031	-1.04975		0.263625	0.286463		0.396275	0.725625		0.395746	1.29435		-48.9398	16.9378		0.261783	0.577075		0.395758	0.671053		0.261791	0.060107
0.264563	0.076806		0.225336	1.35617		0.353255	0.831181		0.396713	0.702211		0.3409	-0.015814		0.301359	0.210943		0.328286	0.595125		0.328061	3.22024		0.39721	-1.22159		0.341177	-1.05436		0.264291	0.287068		0.397273	0.717373		0.396745	1.29879		-48.9371	16.9318		0.262449	0.574892		0.396757	0.670547		0.262457	0.059133
0.26523	0.079854		0.225904	1.36688		0.354147	0.832074		0.397713	0.706481		0.341767	-0.015296		0.302125	0.208299		0.32912	0.595022		0.328896	3.22302		0.398218	-1.21689		0.342044	-1.05029		0.264958	0.289776		0.398271	0.71734		0.397745	1.29966		-48.9345	16.9328		0.263115	0.566357		0.397757	0.662217		0.263124	0.064179
0.265896	0.080553		0.226473	1.36968		0.355038	0.835115		0.398713	0.715092		0.342634	-0.017269		0.302891	0.210214		0.329953	0.591589		0.329731	3.23149		0.399225	-1.21744		0.342912	-1.05151		0.265624	0.285181		0.399269	0.716218		0.398744	1.30177		-48.9318	16.9424		0.263782	0.559941		0.398756	0.657125		0.26379	0.063398
0.266562	0.079422		0.227041	1.37666		0.355929	0.830108		0.399713	0.713729		0.343501	-0.020722		0.303657	0.2115		0.330786	0.591703		0.330566	3.24013		0.400232	-1.21896		0.343779	-1.05403		0.26629	0.282775		0.400267	0.709181		0.399743	1.30399		-48.9291	16.9448		0.264448	0.563079		0.399756	0.663572		0.264456	0.059216
0.267229	0.0747		0.227609	1.38129		0.356821	0.830837		0.400713	0.712495		0.344367	-0.018704		0.304423	0.215077		0.331619	0.592186		0.331401	3.24925		0.40124	-1.22245		0.344646	-1.05254		0.266957	0.288555		0.401265	0.710993		0.400743	1.29903		-48.9265	16.9441		0.265114	0.560568		0.400755	0.661409		0.265122	0.058088
0.267895	0.074575		0.228178	1.38199		0.357712	0.832194		0.401713	0.714574		0.345234	-0.018297		0.305189	0.213723		0.332453	0.587484		0.332237	3.26698		0.402247	-1.22548		0.345514	-1.05337		0.267623	0.292631		0.402263	0.716534		0.401742	1.28754		-48.9238	16.9386		0.26578	0.559633		0.401754	0.655428		0.265788	0.050403
0.268562	0.076548		0.228746	1.3923		0.358603	0.83146		0.402713	0.714998		0.346101	-0.01924		0.305955	0.211669		0.333286	0.582813		0.333072	3.29457		0.403255	-1.23736		0.346381	-1.0623		0.268289	0.293689		0.403261	0.71872		0.402741	1.27648		-48.9211	16.9266		0.266446	0.556488		0.402754	0.65781		0.266454	0.047465
0.269228	0.076848		0.229314	1.39295		0.359495	0.82918		0.403713	0.717481		0.346968	-0.017567		0.306721	0.207676		0.334119	0.582278		0.333907	3.32732		0.404262	-1.24361		0.347248	-1.07174		0.268955	0.294068		0.404259	0.722258		0.403741	1.26785		-48.9185	16.9262		0.267112	0.555532		0.403753	0.659145		0.26712	0.048357
0.269894	0.076423		0.229883	1.40045		0.360386	0.823995		0.404713	0.721139		0.347834	-0.020301		0.307487	0.206132		0.334952	0.580921		0.334742	3.36301		0.40527	-1.24532		0.348116	-1.08303		0.269622	0.297997		0.405257	0.724142		0.40474	1.26391		-48.9158	16.9325		0.267778	0.555814		0.404752	0.657517		0.267786	0.04617
0.270561	0.078824		0.230451	1.40038		0.361277	0.829174		0.405713	0.732509		0.348701	-0.023696		0.308253	0.206303		0.335786	0.577726		0.335577	3.39757		0.406277	-1.24946		0.348983	-1.09002		0.270288	0.296681		0.406255	0.720206		0.405739	1.25829		-48.9131	16.9401		0.268444	0.553708		0.405752	0.65749		0.268452	0.046704
0.271227	0.075824		0.231019	1.40416		0.362169	0.823244		0.406713	0.740618		0.349568	-0.025114		0.309019	0.204548		0.336619	0.575095		0.336412	3.43175		0.407285	-1.25535		0.349851	-1.10153		0.270954	0.292291		0.407253	0.71424		0.406739	1.25727		-48.9105	16.9417		0.26911	0.552552		0.406751	0.65672		0.269118	0.042134
0.271894	0.071518		0.231588	1.40654		0.36306	0.827438		0.407713	0.747253		0.350434	-0.025197		0.309785	0.200133		0.337452	0.574311		0.337248	3.45502		0.408292	-1.25502		0.350718	-1.10595		0.27162	0.291513		0.408251	0.707996		0.407738	1.26028		-48.9078	16.9484		0.269776	0.555063		0.40775	0.653439		0.269784	0.039571
0.27256	0.064827		0.232156	1.40501		0.363952	0.822934		0.408713	0.748038		0.351301	-0.026199		0.31055	0.198298		0.338285	0.570241		0.338083	3.47421		0.4093	-1.26365		0.351585	-1.10482		0.272287	0.291652		0.409249	0.702012		0.408737	1.26468		-48.9051	16.9485		0.270443	0.558819		0.40875	0.647355		0.27045	0.03285
0.273226	0.061761		0.232724	1.40483		0.364843	0.825735		0.409713	0.75128		0.352168	-0.024463		0.311316	0.200318		0.339119	0.566465		0.338918	3.49547		0.410307	-1.26679		0.352453	-1.10399		0.272953	0.289011		0.410247	0.699523		0.409737	1.26318		-48.9025	16.9462		0.271109	0.556828		0.409749	0.643205		0.271117	0.036505
0.273893	0.056335		0.233293	1.40493		0.365734	0.825722		0.410713	0.752218		0.353035	-0.0242		0.312082	0.197432		0.339952	0.571722		0.339753	3.51714		0.411314	-1.26736		0.35332	-1.10537		0.273619	0.292667		0.411245	0.69679		0.410736	1.26879		-48.8998	16.946		0.271775	0.556791		0.410749	0.642471		0.271783	0.037373
0.274559	0.060537		0.233861	1.41064		0.366626	0.821503		0.411713	0.752754		0.353901	-0.02653		0.312848	0.196018		0.340785	0.57735		0.340588	3.53729		0.412322	-1.26454		0.354187	-1.10251		0.274285	0.298971		0.412242	0.695895		0.411736	1.267		-48.8971	16.9486		0.272441	0.552664		0.411748	0.641969		0.272449	0.041207
0.275225	0.063635		0.234429	1.4182		0.367517	0.814645		0.412713	0.753056		0.354768	-0.024712		0.313614	0.196694		0.341619	0.575868		0.341423	3.55798		0.413329	-1.27842		0.355055	-1.10383		0.274952	0.301454		0.41324	0.694866		0.412735	1.26196		-48.8945	16.9529		0.273107	0.547259		0.412747	0.637965		0.273115	0.043369
0.275892	0.067059		0.234998	1.42301		0.368409	0.806386		0.413713	0.743906		0.355635	-0.026356		0.31438	0.194734		0.342452	0.578182		0.342259	3.57578		0.414337	-1.28375		0.355922	-1.11183		0.275618	0.303193		0.414238	0.690177		0.413734	1.25455		-48.8918	16.9507		0.273773	0.546391		0.413747	0.639356		0.273781	0.040949
0.276558	0.069617		0.235566	1.42827		0.3693	0.804829		0.414713	0.745942		0.356501	-0.026071		0.315146	0.192444		0.343285	0.579128		0.343094	3.592		0.415344	-1.28481		0.35679	-1.11739		0.276284	0.304995		0.415236	0.688551		0.414734	1.25041		-48.8891	16.9446		0.274439	0.542244		0.414746	0.639787		0.274447	0.040226
0.277225	0.074339		0.236134	1.43335		0.370191	0.802404		0.415713	0.737535		0.357368	-0.03151		0.315912	0.19373		0.344118	0.574025		0.343929	3.60852		0.416352	-1.28616		0.357657	-1.11934		0.276951	0.300012		0.416234	0.693383		0.415733	1.24205		-48.8865	16.9391		0.275105	0.540075		0.415745	0.635075		0.275113	0.04515
0.277891	0.071198		0.236703	1.43837		0.371083	0.80189		0.416713	0.739197		0.358235	-0.028625		0.316678	0.19644		0.344952	0.564976		0.344764	3.6226		0.417359	-1.29183		0.358524	-1.12053		0.277617	0.295496		0.417232	0.693744		0.416732	1.24308		-48.8838	16.9276		0.275771	0.542383		0.416745	0.627671		0.275779	0.044198
0.278557	0.068515		0.237271	1.44613		0.371974	0.802544		0.417713	0.735292		0.359102	-0.03223		0.317444	0.201752		0.345785	0.558228		0.345599	3.63842		0.418367	-1.28762		0.359392	-1.12505		0.278283	0.295927		0.41823	0.692942		0.417732	1.23973		-48.8811	16.9297		0.276437	0.542132		0.417744	0.627917		0.276445	0.041765
0.279224	0.064799		0.23784	1.44519		0.372865	0.804725		0.418713	0.751003		0.359968	-0.033186		0.31821	0.204403		0.346618	0.551045		0.346434	3.65384		0.419374	-1.28351		0.360259	-1.12616		0.278949	0.299317		0.419228	0.693064		0.418731	1.23674		-48.8785	16.9362		0.277104	0.539916		0.418743	0.624759		0.277111	0.047604
0.27989	0.061173		0.238408	1.44837		0.373757	0.805218		0.419713	0.748195		0.360835	-0.034406		0.318976	0.20701		0.347451	0.54505		0.34727	3.67095		0.420382	-1.28511		0.361126	-1.12747		0.279616	0.297453		0.420226	0.691752		0.41973	1.2329		-48.8758	16.9398		0.27777	0.5327		0.419743	0.618642		0.277777	0.043238
0.280557	0.05869		0.238976	1.45296		0.374648	0.805708		0.420713	0.758917		0.361702	-0.029244		0.319742	0.207225		0.348285	0.536185		0.348105	3.69159		0.421389	-1.29181		0.361994	-1.13692		0.280282	0.299167		0.421224	0.6889		0.42073	1.23477		-48.8731	16.9482		0.278436	0.528377		0.420742	0.615079		0.278443	0.037024
0.281223	0.058295		0.239545	1.45415		0.37554	0.803348		0.421713	0.756747		0.362569	-0.040711		0.320508	0.203985		0.349118	0.530929		0.34894	3.71769		0.422396	-1.29389		0.362861	-1.14177		0.280948	0.298781		0.422222	0.687437		0.421729	1.23042		-48.8705	16.947		0.279102	0.526543		0.421742	0.619591		0.27911	0.037229
0.281889	0.056435		0.240113	1.45629		0.376431	0.79777		0.422713	0.761163		0.363435	-0.039452		0.321274	0.19921		0.349951	0.533587		0.349775	3.74836		0.423404	-1.29331		0.363729	-1.14525		0.281614	0.297851		0.42322	0.68841		0.422729	1.22874		-48.8678	16.9373		0.279768	0.527769		0.422741	0.620278		0.279776	0.035864
0.282556	0.060286		0.240681	1.458		0.377322	0.793875		0.423713	0.757857		0.364302	-0.040646		0.322039	0.198515		0.350784	0.535847		0.35061	3.7808		0.424411	-1.29211		0.364596	-1.14685		0.282281	0.290184		0.424218	0.690948		0.423728	1.22887		-48.8651	16.9257		0.280434	0.523372		0.42374	0.61658		0.280442	0.034222
0.283222	0.063387		0.24125	1.4653		0.378214	0.786298		0.424713	0.75512		0.365169	-0.047889		0.322805	0.196483		0.351618	0.53326		0.351445	3.81406		0.425419	-1.29917		0.365463	-1.14919		0.282947	0.287221		0.425216	0.691615		0.424727	1.22796		-48.8625	16.9275		0.2811	0.522208		0.42474	0.616955		0.281108	0.030972
0.283889	0.066421		0.241818	1.46689		0.379105	0.780163		0.425713	0.75231		0.366035	-0.059432		0.323571	0.193384		0.352451	0.535445		0.352281	3.84627		0.426426	-1.30478		0.366331	-1.15119		0.283613	0.285182		0.426214	0.690275		0.425727	1.22309		-48.8598	16.9382		0.281766	0.523168		0.425739	0.617071		0.281774	0.024799
0.284555	0.064076		0.242386	1.46982		0.379996	0.778341		0.426713	0.74973		0.366902	-0.061296		0.324337	0.193673		0.353284	0.538065		0.353116	3.87869		0.427434	-1.30592		0.367198	-1.15218		0.28428	0.282761		0.427212	0.6859		0.426726	1.22084		-48.8572	16.939		0.282432	0.52224		0.426738	0.615135		0.28244	0.026145
0.285221	0.06807		0.242955	1.47662		0.380888	0.77978		0.427713	0.74757		0.367769	-0.065212		0.325103	0.19658		0.354117	0.535095		0.353951	3.91293		0.428441	-1.30028		0.368065	-1.14729		0.284946	0.281925		0.42821	0.67781		0.427725	1.2196		-48.8545	16.9387		0.283099	0.521664		0.427738	0.609828		0.283106	0.029216
0.285888	0.063114		0.243523	1.48023		0.381779	0.783632		0.428713	0.74305		0.368636	-0.067367		0.325869	0.197567		0.354951	0.53076		0.354786	3.94924		0.429449	-1.29812		0.368933	-1.14827		0.285612	0.283716		0.429207	0.671332		0.428725	1.21409		-48.8518	16.9415		0.283765	0.521039		0.428737	0.608972		0.283772	0.023766
0.286554	0.065433		0.244091	1.48125		0.38267	0.79028		0.429713	0.736356		0.369502	-0.069245		0.326635	0.194627		0.355784	0.530191		0.355621	3.98455		0.430456	-1.2909		0.3698	-1.15424		0.286278	0.289344		0.430205	0.668234		0.429724	1.20958		-48.8492	16.9396		0.284431	0.523648		0.429737	0.608145		0.284438	0.022914
0.287221	0.063181		0.24466	1.48372		0.383562	0.796514		0.430713	0.733023		0.370369	-0.069684		0.327401	0.1924		0.356617	0.526043		0.356456	4.01837		0.431463	-1.28304		0.370667	-1.15838		0.286945	0.288251		0.431203	0.664172		0.430723	1.20357		-48.8465	16.9365		0.285097	0.530721		0.430736	0.607587		0.285104	0.027989
0.287887	0.063048		0.245228	1.48921		0.384453	0.800236		0.431713	0.734362		0.371236	-0.069608		0.328167	0.193298		0.35745	0.521694		0.357291	4.05121		0.432471	-1.28533		0.371535	-1.16209		0.287611	0.286361		0.432201	0.661502		0.431723	1.20096		-48.8438	16.9344		0.285763	0.530899		0.431735	0.608864		0.28577	0.026201
0.288553	0.056892		0.245796	1.49839		0.385345	0.801746		0.432713	0.736865		0.372102	-0.076008		0.328933	0.184251		0.358284	0.514009		0.358127	4.08092		0.433478	-1.29037		0.372402	-1.16915		0.288277	0.280747		0.433199	0.66291		0.432722	1.19813		-48.8412	16.9317		0.286429	0.529501		0.432735	0.61275		0.286437	0.02346
0.28922	0.059106		0.246365	1.50183		0.386236	0.808196		0.433713	0.733485		0.372969	-0.078223		0.329699	0.175046		0.359117	0.507084		0.358962	4.11273		0.434486	-1.29607		0.37327	-1.1726		0.288943	0.279331		0.434197	0.65937		0.433721	1.19626		-48.8385	16.9302		0.287095	0.534149		0.433734	0.609441		0.287103	0.023308
0.289886	0.055317		0.246933	1.51156		0.387127	0.814842		0.434713	0.739759		0.373836	-0.079566		0.330465	0.175591		0.35995	0.505722		0.359797	4.14997		0.435493	-1.30492		0.374137	-1.1707		0.28961	0.275795		0.435195	0.654739		0.434721	1.19477		-48.8358	16.9299		0.287761	0.533909		0.434733	0.605244		0.287769	0.027912
0.290552	0.053341		0.247501	1.51516		0.388019	0.81783		0.435713	0.738363		0.374703	-0.074345		0.331231	0.176131		0.360783	0.506934		0.360632	4.18367		0.436501	-1.31392		0.375004	-1.16976		0.290276	0.27618		0.436193	0.649494		0.43572	1.19351		-48.8332	16.9248		0.288427	0.530232		0.435733	0.604745		0.288435	0.032829
0.291219	0.055068		0.24807	1.52024		0.38891	0.821212		0.436713	0.733413		0.375569	-0.071031		0.331997	0.175758		0.361617	0.500051		0.361467	4.21364		0.437508	-1.31379		0.375872	-1.17528		0.290942	0.270298		0.437191	0.645805		0.43672	1.18494		-48.8305	16.9376		0.289093	0.521954		0.436732	0.59519		0.289101	0.0311
0.291885	0.055683		0.248638	1.52009		0.389802	0.827766		0.437714	0.734321		0.376436	-0.070252		0.332763	0.184295		0.36245	0.49535		0.362302	4.23789		0.438516	-1.31552		0.376739	-1.17747		0.291609	0.27629		0.438189	0.639735		0.437719	1.1802		-48.8278	16.9484		0.28976	0.517578		0.437731	0.586416		0.289767	0.034885
0.292552	0.053134		0.249206	1.52082		0.390693	0.836866		0.438714	0.737906		0.377303	-0.070478		0.333528	0.189212		0.363283	0.49768		0.363138	4.25691		0.439523	-1.31999		0.377606	-1.17687		0.292275	0.277386		0.439187	0.642326		0.438718	1.17713		-48.8252	16.9543		0.290426	0.515078		0.438731	0.583972		0.290433	0.036622
0.293218	0.057387		0.249775	1.52046		0.391584	0.844578		0.439714	0.734023		0.37817	-0.063135		0.334294	0.183104		0.364116	0.488129		0.363973	4.27327		0.440531	-1.32004		0.378474	-1.17623		0.292941	0.271794		0.440185	0.641232		0.439718	1.17764		-48.8225	16.9491		0.291092	0.518869		0.43973	0.578978		0.291099	0.035338
0.293884	0.068391		0.250343	1.51634		0.392476	0.847398		0.440714	0.731942		0.379036	-0.066307		0.33506	0.177868		0.36495	0.477408		0.364808	4.29082		0.441538	-1.31916		0.379341	-1.17516		0.293607	0.260828		0.441183	0.641134		0.440717	1.18166		-48.8198	16.9431		0.291758	0.515167		0.44073	0.572663		0.291765	0.032202
0.294551	0.066725		0.250911	1.52079		0.393367	0.848837		0.441714	0.724515		0.379903	-0.072248		0.335826	0.170381		0.365783	0.476523		0.365643	4.30161		0.442545	-1.32072		0.380209	-1.1652		0.294274	0.270398		0.442181	0.644147		0.441716	1.18709		-48.8172	16.9359		0.292424	0.513768		0.441729	0.573261		0.292431	0.030026
0.295217	0.064966		0.25148	1.51739		0.394258	0.85217		0.442714	0.715149		0.38077	-0.072787		0.336592	0.159559		0.366616	0.475355		0.366478	4.31608		0.443553	-1.33015		0.381076	-1.15791		0.29494	0.265417		0.443179	0.64343		0.442716	1.18816		-48.8145	16.9352		0.29309	0.514298		0.442728	0.572181		0.293097	0.029617
0.295884	0.065933		0.252048	1.52361		0.39515	0.854143		0.443714	0.704888		0.381636	-0.079506		0.337358	0.15496		0.367449	0.465094		0.367313	4.32791		0.44456	-1.33332		0.381943	-1.15179		0.295606	0.263525		0.444177	0.643595		0.443715	1.18541		-48.8118	16.9334		0.293756	0.513806		0.443728	0.568815		0.293763	0.030503
0.29655	0.059816		0.252616	1.52526		0.396041	0.856391		0.444714	0.706558		0.382503	-0.082497		0.338124	0.154056		0.368283	0.466075		0.368149	4.3326		0.445568	-1.33289		0.382811	-1.14172		0.296272	0.269285		0.445175	0.643922		0.444714	1.17658		-48.8092	16.9334		0.294422	0.513327		0.444727	0.574271		0.29443	0.029434
0.297216	0.05001		0.253185	1.53143		0.396933	0.859848		0.445714	0.7038		0.38337	-0.084365		0.33889	0.158865		0.369116	0.464986		0.368984	4.33191		0.446575	-1.33427		0.383678	-1.13345		0.296939	0.277958		0.446173	0.641597		0.445714	1.16298		-48.8065	16.9322		0.295088	0.517477		0.445726	0.572972		0.295096	0.028096
0.297883	0.047658		0.253753	1.53566		0.397824	0.86626		0.446714	0.707057		0.384237	-0.08999		0.339656	0.161516		0.369949	0.461409		0.369819	4.33581		0.447583	-1.33909		0.384545	-1.12881		0.297605	0.267971		0.44717	0.635991		0.446713	1.15443		-48.8038	16.9279		0.295754	0.522065		0.446726	0.575066		0.295762	0.026895
0.298549	0.050366		0.254322	1.53552		0.398715	0.874563		0.447714	0.709091		0.385103	-0.098971		0.340422	0.16684		0.370782	0.45904		0.370654	4.34031		0.44859	-1.33432		0.385413	-1.11483		0.298271	0.263963		0.448168	0.638124		0.447713	1.15491		-48.8012	16.9221		0.296421	0.522581		0.447725	0.579001		0.296428	0.020535
0.299216	0.04992		0.25489	1.5451		0.399607	0.880429		0.448714	0.715008		0.38597	-0.09152		0.341188	0.168807		0.371616	0.465641		0.371489	4.34342		0.449598	-1.33704		0.38628	-1.1051		0.298937	0.267157		0.449166	0.633502		0.448712	1.1553		-48.7985	16.93		0.297087	0.523814		0.448724	0.582237		0.297094	0.020032
0.299882	0.054483		0.255458	1.54668		0.400498	0.879829		0.449714	0.715848		0.386837	-0.095486		0.341954	0.174322		0.372449	0.467932		0.372324	4.34952		0.450605	-1.34592		0.387148	-1.09895		0.299604	0.268023		0.450164	0.627834		0.449711	1.15601		-48.7958	16.9368		0.297753	0.516319		0.449724	0.5788		0.29776	0.0231
0.300548	0.053088		0.256027	1.5447		0.401389	0.874538		0.450714	0.713501		0.387704	-0.103167		0.34272	0.170809		0.373282	0.474493		0.37316	4.35835		0.451613	-1.35175		0.388015	-1.08845		0.30027	0.263663		0.451162	0.624582		0.450711	1.15663		-48.7932	16.9296		0.298419	0.514075		0.450723	0.584575		0.298426	0.020235
0.301215	0.060999		0.256595	1.54885		0.402281	0.873694		0.451714	0.715195		0.38857	-0.098022		0.343486	0.168261		0.374115	0.474303		0.373995	4.36453		0.45262	-1.36342		0.388882	-1.0788		0.300936	0.267462		0.45216	0.623807		0.45171	1.15572		-48.7905	16.9336		0.299085	0.510434		0.451723	0.583342		0.299092	0.020976
0.301881	0.059962		0.257163	1.55165		0.403172	0.873139		0.452714	0.706022		0.389437	-0.083684		0.344252	0.159561		0.374949	0.473065		0.37483	4.3724		0.453627	-1.37325		0.38975	-1.08126		0.301603	0.272249		0.453158	0.623154		0.452709	1.15353		-48.7878	16.9405		0.299751	0.507741		0.452722	0.576638		0.299758	0.021585
0.302547	0.057457		0.257732	1.55996		0.404064	0.873282		0.453714	0.697606		0.390304	-0.092618		0.345018	0.155912		0.375782	0.467788		0.375665	4.38507		0.454635	-1.37307		0.390617	-1.08017		0.302269	0.268678		0.454156	0.621118		0.453709	1.15189		-48.7852	16.9467		0.300417	0.504854		0.453721	0.575139		0.300424	0.022868
0.303214	0.052547		0.2583	1.55668		0.404955	0.871235		0.454714	0.68884		0.39117	-0.093917		0.345783	0.154685		0.376615	0.463643		0.3765	4.38904		0.455642	-1.37713		0.391484	-1.07805		0.302935	0.265147		0.455154	0.620203		0.454708	1.14777		-48.7825	16.9473		0.301083	0.504698		0.454721	0.566746		0.30109	0.024055
0.30388	0.057262		0.258868	1.56104		0.405846	0.876714		0.455714	0.68453		0.392037	-0.088459		0.346549	0.159562		0.377448	0.459031		0.377335	4.39158		0.45665	-1.37476		0.392352	-1.07936		0.303601	0.267346		0.456152	0.621757		0.455707	1.14173		-48.7798	16.9439		0.301749	0.499399		0.45572	0.561023		0.301757	0.019446
0.304547	0.053573		0.259437	1.56777		0.406738	0.882628		0.456714	0.680597		0.392904	-0.087397		0.347315	0.161618		0.378282	0.45699		0.378171	4.39975		0.457657	-1.36516		0.393219	-1.0846		0.304268	0.271118		0.45715	0.615955		0.456707	1.14313		-48.7772	16.9476		0.302415	0.49512		0.456719	0.558944		0.302423	0.016511
0.305213	0.053048		0.260005	1.56952		0.407629	0.884738		0.457714	0.686925		0.393771	-0.09617		0.348081	0.16432		0.379115	0.457814		0.379006	4.40827		0.458665	-1.36027		0.394087	-1.08718		0.304934	0.269306		0.458148	0.608364		0.457706	1.13519		-48.7745	16.9404		0.303082	0.494637		0.457719	0.560369		0.303089	0.016328
0.305879	0.056042		0.260573	1.57166		0.40852	0.885293		0.458714	0.683156		0.394637	-0.095715		0.348847	0.165074		0.379948	0.461504		0.379841	4.41205		0.459672	-1.35815		0.394954	-1.08556		0.3056	0.270448		0.459146	0.607719		0.458705	1.126		-48.7718	16.9357		0.303748	0.492643		0.458718	0.560457		0.303755	0.013874
0.306546	0.062272		0.261142	1.57008		0.409412	0.885886		0.459714	0.6763		0.395504	-0.097935		0.349613	0.156256		0.380781	0.460464		0.380676	4.42471		0.46068	-1.35188		0.395821	-1.08554		0.306266	0.26897		0.460144	0.608224		0.459705	1.1265		-48.7692	16.9372		0.304414	0.492302		0.459717	0.571275		0.304421	0.014623
0.307212	0.05983		0.26171	1.57005		0.410303	0.888535		0.460714	0.679168		0.396371	-0.096297		0.350379	0.148473		0.381615	0.455077		0.381511	4.43766		0.461687	-1.3513		0.396689	-1.0876		0.306933	0.262924		0.461142	0.605779		0.460704	1.13238		-48.7665	16.9391		0.30508	0.49162		0.460717	0.57191		0.305087	0.020639
0.307879	0.054797		0.262278	1.57212		0.411195	0.889048		0.461714	0.676235		0.397237	-0.097387		0.351145	0.148641		0.382448	0.449457		0.382346	4.45098		0.462695	-1.34953		0.397556	-1.08314		0.307599	0.258516		0.46214	0.60527		0.461704	1.12766		-48.7638	16.9341		0.305746	0.49539		0.461716	0.572091		0.305753	0.020045
0.308545	0.054788		0.262847	1.56853		0.412086	0.890173		0.462714	0.669777		0.398104	-0.100871		0.351911	0.148942		0.383281	0.44307		0.383181	4.4573		0.463702	-1.35704		0.398423	-1.07533		0.308265	0.255407		0.463138	0.60489		0.462703	1.12635		-48.7612	16.9278		0.306412	0.498964		0.462716	0.57191		0.306419	0.023317
0.309211	0.056637		0.263415	1.56507		0.412977	0.894409		0.463714	0.668036		0.398971	-0.102805		0.352677	0.149458		0.384114	0.437986		0.384017	4.46417		0.464709	-1.36498		0.399291	-1.07656		0.308932	0.252277		0.464135	0.60136		0.463702	1.12501		-48.7585	16.9272		0.307078	0.496284		0.463715	0.569619		0.307085	0.020675
0.309878	0.051983		0.263983	1.57494		0.413869	0.895372		0.464714	0.674602		0.399838	-0.103445		0.353443	0.151085		0.384948	0.436668		0.384852	4.46894		0.465717	-1.37046		0.400158	-1.07265		0.309598	0.252852		0.465133	0.597953		0.464702	1.1225		-48.7559	16.9286		0.307744	0.493019		0.464714	0.559996		0.307751	0.020517
0.310544	0.051175		0.264552	1.57388		0.41476	0.896006		0.465714	0.671763		0.400704	-0.105654		0.354209	0.150188		0.385781	0.433621		0.385687	4.47283		0.466724	-1.38147		0.401025	-1.06777		0.310264	0.261497		0.466131	0.594407		0.465701	1.11782		-48.7532	16.9324		0.30841	0.49193		0.465714	0.55363		0.308417	0.022171
0.311211	0.055598		0.26512	1.58074		0.415651	0.896212		0.466714	0.666766		0.401571	-0.111001		0.354975	0.148697		0.386614	0.426578		0.386522	4.46756		0.467732	-1.39194		0.401893	-1.06917		0.31093	0.258827		0.467129	0.595007		0.4667	1.12102		-48.7505	16.9299		0.309077	0.492982		0.466713	0.543591		0.309083	0.024361
0.311877	0.056547		0.265688	1.58208		0.416543	0.894624		0.467714	0.671131		0.402438	-0.109876		0.355741	0.150737		0.387448	0.423367		0.387357	4.46272		0.468739	-1.39329		0.40276	-1.06855		0.311597	0.262667		0.468127	0.594607		0.4677	1.1209		-48.7479	16.9322		0.309743	0.494213		0.467712	0.540129		0.30975	0.024134
0.312543	0.055923		0.266257	1.5914		0.417434	0.893003		0.468714	0.672022		0.403305	-0.106487		0.356507	0.151483		0.388281	0.419815		0.388192	4.45926		0.469747	-1.39753		0.403628	-1.06877		0.312263	0.262259		0.469125	0.594107		0.468699	1.12212		-48.7452	16.9287		0.310409	0.492938		0.468712	0.536111		0.310416	0.024168
0.31321	0.058441		0.266825	1.59379		0.418326	0.893907		0.469714	0.663624		0.404171	-0.104031		0.357272	0.154107		0.389114	0.415082		0.389028	4.45872		0.470754	-1.40256		0.404495	-1.07073		0.312929	0.261722		0.470123	0.589572		0.469698	1.11492		-48.7425	16.9306		0.311075	0.493891		0.469711	0.539548		0.311082	0.02062
0.313876	0.059052		0.267393	1.59303		0.419217	0.891343		0.470714	0.656357		0.405038	-0.105859		0.358038	0.156458		0.389947	0.419519		0.389863	4.45962		0.471762	-1.40107		0.405362	-1.0693		0.313595	0.257056		0.471121	0.584871		0.470698	1.10807		-48.7399	16.9239		0.311741	0.494396		0.470711	0.541393		0.311748	0.016607
0.314543	0.05687		0.267962	1.59607		0.420108	0.889758		0.471714	0.654644		0.405905	-0.100618		0.358804	0.153485		0.390781	0.428538		0.390698	4.46349		0.472769	-1.39737		0.40623	-1.07306		0.314262	0.257172		0.472119	0.581096		0.471697	1.10291		-48.7372	16.9332		0.312407	0.490732		0.47171	0.548194		0.312414	0.013826
0.315209	0.053322		0.26853	1.60047		0.421	0.890768		0.472714	0.64924		0.406771	-0.096328		0.35957	0.147205		0.391614	0.428998		0.391533	4.46161		0.473777	-1.3969		0.407097	-1.07761		0.314928	0.256135		0.473117	0.578769		0.472697	1.09934		-48.7345	16.9398		0.313073	0.487688		0.472709	0.547197		0.31308	0.008482
0.315875	0.050515		0.269098	1.60052		0.421891	0.895861		0.473714	0.648597		0.407638	-0.100736		0.360336	0.143584		0.392447	0.426527		0.392368	4.45544		0.474784	-1.39711		0.407964	-1.07843		0.315594	0.262362		0.474115	0.576568		0.473696	1.09708		-48.7319	16.9294		0.313739	0.485947		0.473709	0.548834		0.313746	0.009836
0.316542	0.046437		0.269667	1.60263		0.422782	0.895856		0.474714	0.653169		0.408505	-0.103264		0.361102	0.143151		0.39328	0.422722		0.393203	4.44673		0.475791	-1.39712		0.408832	-1.07929		0.316261	0.263889		0.475113	0.578042		0.474695	1.09692		-48.7292	16.9213		0.314405	0.487647		0.474708	0.542818		0.314412	0.004991
0.317208	0.041155		0.270235	1.60643		0.423674	0.895851		0.475714	0.661645		0.409372	-0.102078		0.361868	0.141258		0.394114	0.412765		0.394039	4.43653		0.476799	-1.3958		0.409699	-1.08065		0.316927	0.273086		0.476111	0.581179		0.475695	1.0931		-48.7265	16.9275		0.315071	0.487943		0.475707	0.537554		0.315078	-0.000401
0.317874	0.036978		0.270804	1.60584		0.424565	0.89758		0.476714	0.665929		0.410238	-0.104416		0.362634	0.136234		0.394947	0.404505		0.394874	4.42204		0.477806	-1.39758		0.410567	-1.07721		0.317593	0.276775		0.477109	0.581492		0.476694	1.08943		-48.7239	16.9333		0.315738	0.491683		0.476707	0.533818		0.315744	-0.001818
0.318541	0.037238		0.271372	1.61276		0.425457	0.898393		0.477714	0.665851		0.411105	-0.112851		0.3634	0.137626		0.39578	0.401475		0.395709	4.41352		0.478814	-1.39923		0.411434	-1.08031		0.318259	0.272594		0.478107	0.576488		0.477693	1.08741		-48.7212	16.9288		0.316404	0.486236		0.477706	0.532064		0.31641	-0.003804
0.319207	0.038116		0.27194	1.61451		0.426348	0.897532		0.478714	0.667757		0.411972	-0.113835		0.364166	0.140834		0.396613	0.399867		0.396544	4.40494		0.479821	-1.40409		0.412301	-1.08208		0.318926	0.265469		0.479105	0.574349		0.478693	1.08118		-48.7185	16.9296		0.31707	0.48669		0.478705	0.532765		0.317076	-0.007422
0.319874	0.034259		0.272509	1.61621		0.427239	0.894344		0.479714	0.667623		0.412838	-0.117911		0.364932	0.139103		0.397447	0.393141		0.397379	4.39613		0.480829	-1.40726		0.413169	-1.08735		0.319592	0.265256		0.480103	0.575308		0.479692	1.07753		-48.7159	16.9262		0.317736	0.487436		0.479705	0.537542		0.317743	-0.007674
0.32054	0.031219		0.273077	1.61104		0.428131	0.897173		0.480714	0.668471		0.413705	-0.117396		0.365698	0.138119		0.39828	0.391722		0.398214	4.38685		0.481836	-1.4071		0.414036	-1.0975		0.320258	0.257777		0.4811	0.572596		0.480691	1.07742		-48.7132	16.924		0.318402	0.485689		0.480704	0.542326		0.318409	-0.008342
0.321206	0.035633		0.273645	1.60909		0.429022	0.902134		0.481714	0.668217		0.414572	-0.11922		0.366464	0.139127		0.399113	0.390991		0.39905	4.38065		0.482844	-1.41032		0.414903	-1.10326		0.320924	0.252604		0.482098	0.57027		0.481691	1.06834		-48.7105	16.9238		0.319068	0.485045		0.481704	0.545378		0.319075	-0.007444
0.321873	0.039897		0.274214	1.6124		0.429913	0.896988		0.482714	0.666921		0.415439	-0.115324		0.36723	0.139244		0.399946	0.388048		0.399885	4.37451		0.483851	-1.41349		0.415771	-1.10504		0.321591	0.254156		0.483096	0.573363		0.48269	1.05941		-48.7079	16.9286		0.319734	0.481301		0.482703	0.548292		0.319741	-0.004553
0.322539	0.043231		0.274782	1.61326		0.430805	0.889474		0.483714	0.665917		0.416305	-0.109134		0.367996	0.139328		0.40078	0.38131		0.40072	4.36646		0.484858	-1.41463		0.416638	-1.10785		0.322257	0.255427		0.484094	0.573782		0.483689	1.05669		-48.7052	16.9361		0.3204	0.481369		0.483702	0.546371		0.320407	-0.005298
0.323206	0.049402		0.27535	1.61369		0.431696	0.887818		0.484714	0.666281		0.417172	-0.102626		0.368762	0.135378		0.401613	0.379991		0.401555	4.35751		0.485866	-1.42214		0.417506	-1.11534		0.322923	0.256308		0.485092	0.567669		0.484689	1.05363		-48.7025	16.9414		0.321066	0.481711		0.484702	0.539681		0.321073	-0.003516
0.323872	0.064045		0.275919	1.62501		0.432588	0.884317		0.485714	0.659262		0.418039	-0.105827		0.369527	0.1271		0.402446	0.377282		0.40239	4.34833		0.486873	-1.43554		0.418373	-1.11542		0.32359	0.257729		0.48609	0.563278		0.485688	1.04871		-48.6999	16.9339		0.321732	0.482033		0.485701	0.538829		0.321739	-0.001614
0.324538	0.070667		0.276487	1.63668		0.433479	0.876065		0.486714	0.656237		0.418906	-0.104636		0.370293	0.128838		0.403279	0.377861		0.403225	4.34471		0.487881	-1.44091		0.41924	-1.11558		0.324256	0.26215		0.487088	0.558245		0.486688	1.05521		-48.6972	16.9301		0.322399	0.475927		0.4867	0.530592		0.322405	-0.00401
0.325205	0.071414		0.277055	1.64556		0.43437	0.872196		0.487714	0.65677		0.419772	-0.106111		0.371059	0.131487		0.404113	0.374169		0.404061	4.34042		0.488888	-1.44004		0.420108	-1.11889		0.324922	0.263529		0.488086	0.557014		0.487687	1.05678		-48.6945	16.9321		0.323065	0.473857		0.4877	0.523943		0.323071	0.000909
0.325871	0.058363		0.277624	1.64411		0.435262	0.877518		0.488714	0.6564		0.420639	-0.109241		0.371825	0.130075		0.404946	0.370803		0.404896	4.34315		0.489896	-1.43517		0.420975	-1.12282		0.325588	0.261077		0.489084	0.554727		0.488686	1.05271		-48.6919	16.9329		0.323731	0.46967		0.488699	0.516712		0.323737	0.00659
0.326538	0.053169		0.278192	1.65032		0.436153	0.878436		0.489714	0.658786		0.421506	-0.113376		0.372591	0.133399		0.405779	0.371179		0.405731	4.34874		0.490903	-1.43077		0.421842	-1.11895		0.326255	0.256046		0.490082	0.554557		0.489686	1.04992		-48.6892	16.9203		0.324397	0.464255		0.489698	0.515587		0.324403	0.008433
0.327204	0.050718		0.27876	1.65491		0.437044	0.874741		0.490714	0.666928		0.422372	-0.120444		0.373357	0.139246		0.406612	0.372125		0.406566	4.35405		0.491911	-1.42767		0.42271	-1.12407		0.326921	0.255078		0.49108	0.556344		0.490685	1.0514		-48.6865	16.9259		0.325063	0.462661		0.490698	0.512485		0.32507	0.008581
0.32787	0.040417		0.279329	1.65535		0.437936	0.87578		0.491714	0.663208		0.423239	-0.120937		0.374123	0.138112		0.407446	0.37116		0.407401	4.35782		0.492918	-1.43149		0.423577	-1.13312		0.327587	0.257313		0.492078	0.558121		0.491684	1.04896		-48.6839	16.9296		0.325729	0.461616		0.491697	0.517796		0.325736	0.008305
0.328537	0.043138		0.279897	1.65484		0.438827	0.876593		0.492714	0.659203		0.424106	-0.121503		0.374889	0.131809		0.408279	0.371759		0.408236	4.35681		0.493926	-1.43924		0.424444	-1.1401		0.328253	0.257567		0.493076	0.558972		0.492684	1.04808		-48.6812	16.9323		0.326395	0.459391		0.492697	0.517756		0.326402	0.005869
0.329203	0.052777		0.280465	1.65732		0.439719	0.876104		0.493714	0.656213		0.424973	-0.128866		0.375655	0.128007		0.409112	0.37676		0.409071	4.34564		0.494933	-1.44476		0.425312	-1.14227		0.32892	0.257013		0.494074	0.558664		0.493683	1.04802		-48.6785	16.9308		0.327061	0.459853		0.493696	0.524681		0.327068	0.002402
0.329869	0.055516		0.281034	1.6694		0.44061	0.874824		0.494714	0.6474		0.425839	-0.129004		0.376421	0.1268		0.409945	0.370973		0.409907	4.32809		0.49594	-1.444		0.426179	-1.14722		0.329586	0.260459		0.495072	0.553187		0.494682	1.04942		-48.6759	16.9281		0.327727	0.456475		0.494695	0.526276		0.327734	-0.001866
0.330536	0.055335		0.281602	1.6747		0.441501	0.873347		0.495714	0.631402		0.426706	-0.121647		0.377187	0.126136		0.410779	0.366028		0.410742	4.31815		0.496948	-1.44116		0.427047	-1.14743		0.330252	0.258888		0.49607	0.552173		0.495682	1.04653		-48.6732	16.9272		0.328394	0.458525		0.495695	0.519207		0.3284	-0.000527
0.331202	0.05914		0.28217	1.67606		0.442393	0.871204		0.496714	0.631835		0.427573	-0.117605		0.377953	0.124674		0.411612	0.355359		0.411577	4.30358		0.497955	-1.43906		0.427914	-1.1458		0.330918	0.251581		0.497068	0.550872		0.496681	1.03834		-48.6705	16.9263		0.32906	0.458056		0.496694	0.507987		0.329066	0.006159
0.331869	0.058063		0.282739	1.67392		0.443284	0.869836		0.497714	0.633395		0.428439	-0.114116		0.378719	0.12525		0.412445	0.351556		0.412412	4.29238		0.498963	-1.43934		0.428781	-1.14817		0.331585	0.24894		0.498066	0.54132		0.497681	1.0284		-48.6679	16.9229		0.329726	0.458335		0.497693	0.501034		0.329732	0.002698
0.332535	0.056525		0.283307	1.68222		0.444175	0.861959		0.498714	0.634332		0.429306	-0.111505		0.379485	0.122372		0.413278	0.34175		0.413247	4.28292		0.49997	-1.4453		0.429649	-1.14964		0.332251	0.253872		0.499063	0.538566		0.49868	1.02234		-48.6652	16.9266		0.330392	0.460805		0.498693	0.489644		0.330398	-0.003337
0.333201	0.053795		0.283875	1.68441		0.445067	0.852157		0.499714	0.632763		0.430173	-0.111078		0.380251	0.113529		0.414112	0.341667		0.414082	4.27919		0.500978	-1.45352		0.430516	-1.14957		0.332917	0.250764		0.500061	0.536396		0.499679	1.0176		-48.6625	16.9304		0.331058	0.460544		0.499692	0.485481		0.331064	-0.003243
0.333868	0.049703		0.284444	1.67879		0.445958	0.852315		0.500714	0.640654		0.43104	-0.110873		0.381016	0.107859		0.414945	0.339217		0.414918	4.26797		0.501985	-1.45701		0.431383	-1.15456		0.333584	0.253014		0.501059	0.536923		0.500679	1.01432		-48.6599	16.9311		0.331724	0.460308		0.500691	0.492945		0.33173	-0.003428
0.334534	0.048558		0.285012	1.67687		0.44685	0.858069		0.501714	0.644706		0.431906	-0.114064		0.381782	0.109665		0.415778	0.336521		0.415753	4.25606		0.502993	-1.45854		0.432251	-1.161		0.33425	0.252433		0.502057	0.536701		0.501678	1.01463		-48.6572	16.9259		0.33239	0.4628		0.501691	0.496081		0.332396	-0.002874
0.335201	0.049184		0.28558	1.67309		0.447741	0.859764		0.502714	0.640032		0.432773	-0.113992		0.382548	0.112733		0.416611	0.336569		0.416588	4.24804		0.504	-1.45553		0.433118	-1.15739		0.334916	0.247615		0.503055	0.539336		0.502677	1.01026		-48.6545	16.9219		0.333056	0.465006		0.50269	0.501622		0.333063	-0.004885
0.335867	0.044945		0.286149	1.67141		0.448632	0.859351		0.503714	0.633314		0.43364	-0.111564		0.383314	0.112908		0.417445	0.33994		0.417423	4.24492		0.505008	-1.44891		0.433986	-1.15859		0.335582	0.243391		0.504053	0.532744		0.503677	1.00955		-48.6519	16.9303		0.333722	0.463158		0.50369	0.507049		0.333729	-0.000171
0.336533	0.045097		0.286717	1.66841		0.449524	0.864367		0.504714	0.628506		0.434507	-0.115328		0.38408	0.119219		0.418278	0.343951		0.418258	4.23709		0.506015	-1.44885		0.434853	-1.16143		0.336249	0.244908		0.505051	0.530584		0.504676	1.00995		-48.6492	16.9301		0.334388	0.464222		0.504689	0.507582		0.334395	-0.001528
0.3372	0.047898		0.287286	1.66653		0.450415	0.869092		0.505714	0.628166		0.435373	-0.115405		0.384846	0.123352		0.419111	0.347788		0.419093	4.22788		0.507022	-1.45071		0.43572	-1.16275		0.336915	0.24157		0.506049	0.526153		0.505675	1.00922		-48.6466	16.928		0.335055	0.456624		0.505688	0.500459		0.335061	-0.003612
0.337866	0.048014		0.287854	1.67293		0.451306	0.864331		0.506714	0.62835		0.43624	-0.121429		0.385612	0.118813		0.419944	0.35133		0.419929	4.22136		0.50803	-1.45477		0.436588	-1.16551		0.337581	0.242315		0.507047	0.524049		0.506675	1.00241		-48.6439	16.9222		0.335721	0.453963		0.506688	0.505952		0.335727	-0.004911
0.338533	0.041246		0.288422	1.67666		0.452198	0.860124		0.507714	0.627899		0.437107	-0.1185		0.386378	0.115117		0.420778	0.35164		0.420764	4.2113		0.509037	-1.45994		0.437455	-1.17271		0.338247	0.249195		0.508045	0.520978		0.507674	1.00805		-48.6412	16.9203		0.336387	0.450902		0.507687	0.510288		0.336393	-0.004906
0.339199	0.041742		0.288991	1.68333		0.453089	0.861462		0.508714	0.637089		0.437973	-0.121146		0.387144	0.116597		0.421611	0.346332		0.421599	4.20553		0.510045	-1.45911		0.438322	-1.18372		0.338914	0.249351		0.509043	0.523609		0.508673	1.00873		-48.6386	16.9158		0.337053	0.446496		0.508686	0.504468		0.337059	-0.003539
0.339865	0.04564		0.289559	1.68447		0.453981	0.864093		0.509714	0.644958		0.43884	-0.123879		0.38791	0.117797		0.422444	0.342935		0.422434	4.1918		0.511052	-1.45244		0.43919	-1.18734		0.33958	0.249109		0.510041	0.52743		0.509673	1.00579		-48.6359	16.9241		0.337719	0.44729		0.509686	0.502418		0.337725	-0.006039
0.340532	0.046409		0.290127	1.68464		0.454872	0.867919		0.510714	0.643405		0.439707	-0.129674		0.388676	0.118846		0.423277	0.341623		0.423269	4.18379		0.51206	-1.45373		0.440057	-1.19287		0.340246	0.247835		0.511039	0.525804		0.510672	0.997235		-48.6332	16.9357		0.338385	0.447234		0.510685	0.502436		0.338391	-0.002148
0.341198	0.041147		0.290696	1.68258		0.455763	0.866336		0.511714	0.637989		0.440574	-0.131103		0.389442	0.125863		0.424111	0.335997		0.424104	4.17684		0.513067	-1.45482		0.440924	-1.19783		0.340913	0.2462		0.512037	0.524703		0.511672	0.994215		-48.6306	16.9477		0.339051	0.441663		0.511685	0.49491		0.339057	0.00102
0.341864	0.036169		0.291264	1.68165		0.456655	0.861561		0.512714	0.639114		0.44144	-0.144522		0.390208	0.129104		0.424944	0.327448		0.42494	4.17386		0.514075	-1.45852		0.441792	-1.20482		0.341579	0.243249		0.513035	0.524797		0.512671	0.991976		-48.6279	16.9399		0.339717	0.440641		0.512684	0.48636		0.339723	0.006819
0.342531	0.038402		0.291832	1.67723		0.457546	0.862639		0.513714	0.630698		0.442307	-0.141071		0.390974	0.129849		0.425777	0.323552		0.425775	4.16499		0.515082	-1.46506		0.442659	-1.20804		0.342245	0.240707		0.514033	0.521844		0.51367	0.987521		-48.6252	16.9242		0.340383	0.434939		0.513683	0.484878		0.340389	0.000115
0.343197	0.031571		0.292401	1.68274		0.458437	0.860261		0.514714	0.631772		0.443174	-0.133551		0.39174	0.126536		0.42661	0.318962		0.42661	4.15687		0.51609	-1.47618		0.443527	-1.21301		0.342911	0.237201		0.515031	0.520632		0.51467	0.979422		-48.6226	16.9206		0.341049	0.424673		0.514683	0.481296		0.341056	0.004497
0.343864	0.022831		0.292969	1.69245		0.459329	0.854134		0.515714	0.627968		0.444041	-0.129414		0.392505	0.119689		0.427444	0.310178		0.427445	4.14935		0.517097	-1.4851		0.444394	-1.21403		0.343578	0.233755		0.516029	0.524117		0.515669	0.978047		-48.6199	16.9209		0.341716	0.423873		0.515682	0.477639		0.341722	0.007988
0.34453	0.032344		0.293537	1.69547		0.46022	0.857339		0.516714	0.626541		0.444907	-0.124946		0.393271	0.109327		0.428277	0.305606		0.42828	4.13875		0.518104	-1.48585		0.445261	-1.20862		0.344244	0.233224		0.517026	0.517252		0.516668	0.977325		-48.6172	16.9212		0.342382	0.42085		0.516681	0.475952		0.342388	0.004105
0.345196	0.039132		0.294106	1.70062		0.461112	0.855306		0.517714	0.624537		0.445774	-0.117032		0.394037	0.106127		0.42911	0.304546		0.429115	4.13091		0.519112	-1.48974		0.446129	-1.20585		0.34491	0.238049		0.518024	0.515132		0.517668	0.971444		-48.6146	16.9191		0.343048	0.426317		0.517681	0.476607		0.343054	0.000486
0.345863	0.040639		0.294674	1.7033		0.462003	0.85206		0.518714	0.626003		0.446641	-0.124034		0.394803	0.101725		0.429943	0.305482		0.429951	4.13033		0.520119	-1.49092		0.446996	-1.20208		0.345576	0.245053		0.519022	0.516978		0.518667	0.971658		-48.6119	16.9221		0.343714	0.430433		0.51868	0.47725		0.34372	0.00456
0.346529	0.041604		0.295242	1.71646		0.462894	0.85087		0.519714	0.621899		0.447507	-0.130968		0.395569	0.093758		0.430777	0.30593		0.430786	4.1303		0.521127	-1.48981		0.447863	-1.20698		0.346243	0.244969		0.52002	0.517733		0.519666	0.976103		-48.6092	16.9396		0.34438	0.42966		0.519679	0.48637		0.344386	0.003919
0.347196	0.043182		0.295811	1.71815		0.463786	0.84849		0.520714	0.621108		0.448374	-0.132453		0.396335	0.090208		0.43161	0.305008		0.431621	4.12932		0.522134	-1.48779		0.448731	-1.21679		0.346909	0.24135		0.521018	0.507398		0.520666	0.974217		-48.6066	16.9471		0.345046	0.422518		0.520679	0.500305		0.345052	-0.001827
0.347862	0.034399		0.296379	1.7214		0.464677	0.850422		0.521714	0.621309		0.449241	-0.140455		0.397101	0.088653		0.432443	0.306385		0.432456	4.12451		0.523142	-1.49186		0.449598	-1.22693		0.347575	0.242042		0.522016	0.502416		0.521665	0.970748		-48.6039	16.9482		0.345712	0.423074		0.521678	0.504926		0.345718	-0.005787
0.348528	0.031007		0.296947	1.72709		0.465568	0.850207		0.522714	0.621405		0.450108	-0.147234		0.397867	0.085413		0.433276	0.306342		0.433291	4.11475		0.524149	-1.49642		0.450466	-1.23376		0.348241	0.231535		0.523014	0.500717		0.522665	0.966177		-48.6012	16.9503		0.346378	0.416107		0.522678	0.500455		0.346384	-0.007622
0.349195	0.027586		0.297516	1.73732		0.46646	0.848824		0.523714	0.622386		0.450974	-0.139728		0.398633	0.087904		0.43411	0.300477		0.434126	4.10694		0.525157	-1.49656		0.451333	-1.23628		0.348908	0.22412		0.524012	0.498448		0.523664	0.967503		-48.5986	16.9466		0.347044	0.421581		0.523677	0.502674		0.34705	-0.003913
0.349861	0.03486		0.298084	1.74587		0.467351	0.847797		0.524715	0.622595		0.451841	-0.132526		0.399399	0.097699		0.434943	0.290833		0.434961	4.10413		0.526164	-1.49598		0.4522	-1.23381		0.349574	0.222881		0.52501	0.495354		0.524663	0.966662		-48.5959	16.9523		0.34771	0.429563		0.524676	0.492573		0.347716	-0.002722
0.350528	0.040373		0.298652	1.7454		0.468243	0.843288		0.525715	0.625678		0.452708	-0.128657		0.400165	0.104097		0.435776	0.294782		0.435797	4.09679		0.527171	-1.49445		0.453068	-1.22744		0.35024	0.23056		0.526008	0.494664		0.525663	0.964582		-48.5932	16.9454		0.348377	0.428688		0.525676	0.476671		0.348383	-0.003823
0.351194	0.04573		0.299221	1.75019		0.469134	0.841497		0.526715	0.628465		0.453574	-0.122653		0.400931	0.106863		0.43661	0.288981		0.436632	4.09568		0.528179	-1.49469		0.453935	-1.22828		0.350907	0.23283		0.527006	0.497653		0.526662	0.967081		-48.5906	16.9394		0.349043	0.427017		0.526675	0.469392		0.349049	-0.00547
0.35186	0.04783		0.299789	1.75589		0.470025	0.84331		0.527715	0.623575		0.454441	-0.117931		0.401697	0.108846		0.437443	0.287504		0.437467	4.09477		0.529186	-1.49463		0.454802	-1.23085		0.351573	0.239647		0.528004	0.49548		0.527661	0.967422		-48.5879	16.937		0.349709	0.419182		0.527674	0.469523		0.349715	-0.004259
0.352527	0.053089		0.300357	1.7619		0.470917	0.841347		0.528715	0.62426		0.455308	-0.120801		0.402463	0.103944		0.438276	0.288399		0.438302	4.08672		0.530194	-1.49558		0.45567	-1.2422		0.352239	0.243935		0.529002	0.490201		0.528661	0.959266		-48.5852	16.9412		0.350375	0.413562		0.528674	0.466374		0.350381	-0.005671
0.353193	0.052763		0.300926	1.76216		0.471808	0.839912		0.529715	0.630101		0.456175	-0.127609		0.403229	0.091518		0.439109	0.291072		0.439137	4.07456		0.531201	-1.49917		0.456537	-1.2489		0.352905	0.246371		0.53	0.485005		0.52966	0.948955		-48.5826	16.9369		0.351041	0.413705		0.529673	0.471565		0.351047	-0.001596
0.35386	0.051074		0.301494	1.75673		0.472699	0.832295		0.530715	0.62652		0.457041	-0.132083		0.403995	0.086082		0.439943	0.280877		0.439972	4.07083		0.532209	-1.50178		0.457405	-1.25704		0.353572	0.245006		0.530998	0.484089		0.530659	0.946319		-48.5799	16.9328		0.351707	0.416666		0.530672	0.474123		0.351713	0.00098
0.354526	0.050329		0.302062	1.76001		0.473591	0.829427		0.531715	0.623322		0.457908	-0.138454		0.40476	0.083767		0.440776	0.281449		0.440808	4.06634		0.533216	-1.50382		0.458272	-1.25125		0.354238	0.246713		0.531996	0.483019		0.531659	0.943024		-48.5772	16.9363		0.352373	0.417757		0.531672	0.476481		0.352379	0.00382
0.355192	0.047096		0.302631	1.75941		0.474482	0.831449		0.532715	0.625456		0.458775	-0.139697		0.405526	0.078487		0.441609	0.277693		0.441643	4.0571		0.534224	-1.50733		0.459139	-1.2473		0.354904	0.243141		0.532994	0.481209		0.532658	0.946902		-48.5746	16.9394		0.353039	0.422292		0.532671	0.482053		0.353045	0.003996
0.355859	0.037565		0.303199	1.75936		0.475374	0.835593		0.533715	0.624835		0.459642	-0.138915		0.406292	0.07777		0.442442	0.276964		0.442478	4.04746		0.535231	-1.51603		0.460007	-1.24016		0.35557	0.237273		0.533991	0.473466		0.533657	0.948565		-48.5719	16.9362		0.353705	0.422632		0.533671	0.482014		0.353711	0.00442
0.356525	0.026585		0.303767	1.76405		0.476265	0.836579		0.534715	0.613133		0.460508	-0.139604		0.407058	0.079496		0.443276	0.272167		0.443313	4.04352		0.536239	-1.52369		0.460874	-1.24048		0.356237	0.232356		0.534989	0.466277		0.534657	0.954325		-48.5692	16.9332		0.354372	0.423617		0.53467	0.482096		0.354377	0.004727
0.357191	0.026295		0.304336	1.77053		0.477156	0.837794		0.535715	0.616688		0.461375	-0.138361		0.407824	0.077483		0.444109	0.271707		0.444148	4.03706		0.537246	-1.5337		0.461741	-1.24086		0.356903	0.230417		0.535987	0.466937		0.535656	0.955194		-48.5666	16.9333		0.355038	0.423455		0.535669	0.477966		0.355043	0.004049
[truncated: 52,248 more rows]

## Sheet: Sup Fig 7a
Time (msec)	Fluorescence		Time (msec)	Fluorescence		Time (msec)	Fluorescence		Time (msec)	Fluorescence		Time (msec)	Fluorescence		Time (msec)	Fluorescence		Time (msec)	Fluorescence		Time (msec)	Fluorescence		Time (msec)	Fluorescence		Time (msec)	Fluorescence		Time (msec)	Fluorescence
[truncated: 322 more rows]

[truncated: 1 more sheets: Sup Fig 7c]
